# Supplementary material for: Mapping ongoing nutrition intervention trials in muscle, sarcopenia, and cachexia: a scoping review of future research
Source: J Cachexia Sarcopenia Muscle. 2022 Mar 17;13(3):1442–59. doi: 10.1002/jcsm.12954 (PMC9178172; doi:10.1002/jcsm.12954)
Supplement: Supplementary file 2 — Table S1. Search terms. Table S2 – Inclusion and exclusion criteria according to PICOS (population, intervention, comparator, study design) and other relevant information. Table S3 – Trials excluded due to lack of information on the type of nutrition intervention. Table S4 – Data extraction spreadsheet. Table S5 – Details regarding dietary advice interventions in clinical and non‐clinical conditions. Table S6 – Details regarding food supplements and oral nutritional supplements (ONS) in clinical conditions. Table S7 – Details regarding food supplements and oral nutritional supplements (ONS) in non‐clinical conditions. Table S8 – Recommendations for future trials investigating nutrition or multimodal interventions to prevent or treat low muscle mass or function, sarcopenia, or cachexia. [file JCSM-13-1442-s001.xlsx]

## Sheet: Article Info
Supporting information
Mapping ongoing nutrition intervention trials in muscle, sarcopenia, and cachexia: a scoping review of future research
Journal of Cachexia, Sarcopenia and Muscle
Camila E. Orsso1, Montserrat Montes-Ibarra1, Merran Findlay2, Barbara S van der Meij3,4,5,6, Marian de van der Schueren5,6, Francesco Landi7,8, Alessandro Laviano9, Carla M. Prado1*
1 Human Nutrition Research Unit, Department of Agricultural, Food and Nutritional Science, University of Alberta, AB, Canada.
2 Cancer Services, Royal Prince Alfred Hospital, Camperdown, NSW, Australia.
3 Bond University Nutrition and Dietetics Research Group, Faculty of Health Sciences and Medicine, Bond University, Gold Coast, Queensland, Australia.
4 Department of Dietetics and Foodservices, Mater Health Services, Mater Hospital, South Brisbane, Queensland, Australia.
5 Department of Nutrition, Dietetics and Lifestyle, School of Allied Health, HAN University of Applied Sciences, Nijmegen, the Netherlands.
6 Department of Human Nutrition and Health, Wageningen University and Research, Wageningen, the Netherlands.
7 Department of Geriatrics, Neurosciences and Orthopaedics, Catholic University of the Sacred Heart, Rome, Italy.
8 Geriatric Department, Fondazione Policlinico Universitario "Agostino Gemelli" IRCCS, Rome, Italy.
9 Department of Translational and Precision Medicine, Sapienza University of Rome, Rome, Italy.
Corresponding author Professor Carla M. Prado, PhD, RD 2-021 Li Ka Shing Centre for Health Innovation University of Alberta Edmonton, AB, Canada T6G 2E1 Tel: 780.492.7934 / Fax: 780.492.9555 Email: Carla.prado@ualberta.ca

## Sheet: Table S1
Tale S1 – Search terms.
Clinical trial registry	Search strategy
Clinicaltrials.gov	Condition or disease: sarcopenia OR cachexia OR muscle
	Other terms: nutrition OR "nutritional intervention" OR diet OR meal OR food OR supplement OR vitamin OR protein OR “amino acids" OR “caloric restriction" OR prehabilitation
	Filters (i.e., to include in the search):
	- Trial status: not yet recruiting; recruiting; enrolling by invitation; active, not recruiting; unknown status.
	- Age groups: adult (18-64); older adult (65+)
International Clinical Trials Registry Platform (ICTRP)	sarcopenia AND nutrition OR sarcopenia AND nutritional intervention OR sarcopenia AND diet OR sarcopenia AND meal OR sarcopenia AND food OR sarcopenia AND supplement OR sarcopenia AND vitamin OR sarcopenia AND protein OR sarcopenia AND amino acids OR sarcopenia AND caloric restriction OR sarcopenia AND prehabilitation OR cachexia AND nutrition OR cachexia AND nutritional intervention OR cachexia …

## Sheet: Table S2
Tale S2 – Inclusion and exclusion criteria according to PICOS (population, intervention, comparator, study design) and other relevant information.
PICOS	Inclusion criteria	Exclusion criteria
Population	- Adults (≥18 years)	- Children and adolescents (<18 years)
	- Age- or disease-related muscle loss, chronic diseases, acute diseases, or hospitalization, sarcopenia, cachexia, muscle wasting	- Healthy young individuals, athletes
Intervention	- Nutrition interventions of any type and duration	- Enteral tube feeding alone
	- Multimodal intervention (i.e., exercise or drug therapy combined with nutritional intervention)	- Parenteral nutrition
Comparator	- Placebo or standard-care	-
Outcomes	Change/maintenance in at least one of the following (described as a primary or secondary outcomes):	-
	- Muscle quantity assessed by anthropometric and body composition techniques
	- Muscle synthesis rate
	- Muscular strength measured using isometric or isokinetic testing
	- Physical performance evaluated by the short physical performance battery, gait speed, timed up and go, chair raise, balance tests, step count, or cardiorespiratory capacity
Study design	- Randomized controlled trial including at least 20 participants in each study arm	- Nonrandomized controlled trial
	- Trial status: e.g., not yet recruiting; authorized; recruiting; enrolling by invitation; active, not recruiting; or unknown status	- Completed trial
		- Trial with results
		- Trial with unknown status, but with published results of the full study.
Others	- Trial has been updated in since January 2016	- Information on type of nutrition intervention not available from either the original source register or corresponding authors.

## Sheet: Table S3
Tale S3 – Trials excluded due to lack of information on type of nutrition intervention.
TrialID	Type of Nutrition Intervention	Type of Food Supplement	Description of Food Supplement	Protein Dosage (g/d)	Protein Dosage (g/kg BW/d)	BCAA dosage (g/d)	Amino acid mixture dosage (mg/d)	Oral Nutritional Supplement (Protein dosage [g/d])	Oral Nutritional Supplement (Protein dosage [g/kg BW/d])	HMB dosage (g/d)	Omega-3 fatty acids dosage (g/d)	Type of Oral Nutrition Supplement	Type of Food Product	Type of Fortified Food	Type of Food modification/aims of dietary advice	Dietary Advice is given?	Person providing Dietary Advice	Exercise/Physical activity/Physical rehabilitation	Disease Treatment - Surgery	Preoperative, postoperative, Pre-/postoperative nutrition intervention	Drug therapy (for disease treatment or as multimodal intervention)	Psychological therapy	Description of Experimental Assignment	Description of Control Assignment	Length of Nutrition Intervention (in days)	Length of Nutrition Intervention (in weeks)	Length of Nutrition Intervention (in months)	Details on length of intervention	Follow-up	Muscle Quantity_Primary or secondary?	Muscle Compartment	Muscle Quantity Technique	Muscle Sysnthesis Rate_Primary or secondary?	Muscular strength_Primary or secondary?	Strenght technique	Modified Strength Technique (for data synthesis purpose)	Physical performance_Primary or secondary?	Performance tests/techniques	Quality of life_Primary or secondary?	Description of all Primary Outcomes	Description of all Secondary Outcomes	Type of condition	Disease category	Disease description	Category of co-ocurring conditions	Diagnostic criteria	Treatment	Age (Min)	Age (Max)
ChiCTR2000040028	CD	NA	NR	NA	NA	NA	NA	NA	NA	NA	NA	NA	NA	NA	NR	NR	NR	Exercise or Physical activity	NA	NA	NA	NA	Nutrition assignment (missing details about the trial; how is the nutrition component being administered? Is it nutrition education, or nutrition counselling Dietary supplement?) + exercise		NR	NR	NR		NR	Primary	SM?	NR	NA	Primary	HGS	NA	Primary	Pace	NA	SM (missing technique). | Muscular strength (HGS). Physical performance (pace, missing details about assessment).	NA	Non-clinical conditions	Age-related	Older adults	(Pre)sarcopenia	Not clear what criteria to define sarcopenia was used	NA	NA	NA
ChiCTR-INR-16009900	CD	NA	NR	NA	NA	NA	NA	NA	NA	NA	NA	NA	NA	NA	NR	NR	NR	Exercise or Physical activity	NA	NA	NA	NA	Arm 1: Structured dietary intervention (missing details about intervention, what were the aims of nutrition counselling?, frequency, duration of each session) + exercise. | Arm 2: Structured dietary intervention. | Arm 3: Exercise.	Arm 4: No intervention.	NR	NR	NR		NR	Primary	Estimated SM	BIA	NA	Primary	Handgrip	NA	NA	NA	NA	Estimated SM (by BIA). | Muscular strength (HGS)	NA.	Clinical conditions	Musculoskeletal conditions	Musculoskeletal conditions (myasthenia )	None	Asian myasthenia diagnostic criteria	NA	65	100
CTRI/2019/05/019387	CD	NA	NR	NA	NA	NA	NA	NA	NA	NA	NA	NA	NA	NA	NR	NR	NR	NA	NA	NA	NA	NA	Arm 1: Home-based intensive nutrition therapy (missing details; is it dietary supplement, meal replacement, nutrition counselling?).	Arm 2: Standard care.	NA	NA	6		NR	Secondary	Arm muscle circumference, estimated SM	Anthropometrics, SMI (NR)	NA	NA	NA	NA	Primary	SPPB	NA	Physical performance (SPPB).	Anthropometrics (arm muscle circumference), SMI (missing technique).	Clinical conditions	Chronic liver disease	Chronic liver disease (cirrhosis)	(Pre)sarcopenia + (Pre)frailty	NR	NA	18	75
CTRI/2020/07/026603	Food supplement	NR	NR	NA	NA	NA	NA	NA	NA	NA	NA	NA	NA	NA	NR	NA	NA	NA	NA	NA	NA	NA	Arm 1: Supplement for joint health (OmniActive Health Technologies, India) (missing type, ingredients, dosage).	Arm 2: Placebo.	NA	12	NA		NR	NA	NA	NA	NA	Secondary	NR	NA	Secondary	Endurance	Secondary	NA.	Muscular strength (missing technique). | Physical performance (endurance).	Clinical conditions	Musculoskeletal conditions	Musculoskeletal conditions (osteoarthritis of the knee)	None	NA	NA	35	75
JPRN-UMIN000024651	CD	NA	NR	NA	NA	NA	NA	NA	NA	NA	NA	NA	NA	NA	NR	NR	NR	Exercise or Physical activity	NA	NA	NA	NA	Arm 1: Diet (missing details about intervention, what were the aims of nutrition counselling?, frequency, duration of each session) + exercise. | Arm 2: Diet. | Arm 3: Exercise.	Arm 4: No intervention.	NR	NR	NR		NR	Primary	LST	DXA	NA	Primary	NR	NA	Primary	Gait speed	NA	LST (by DXA). | Muscular strength (missing technique). | Physical performance (gait speed).	NA	Non-clinical conditions	Age-related	Older adults	(Pre)sarcopenia	Men SMI <7.0, women SMI<5.4	NA	18	85
[truncated: 12 more columns]

## Sheet: Table S4
Tale S4 – Data extraction spreadsheet.
TrialID	Type of Nutrition Intervention	Type of Food Supplement	Description of Food Supplement	Protein Dosage (g/d)	Protein Dosage (g/kg BW/d)	BCAA dosage (g/d)	Amino acid mixture dosage (mg/d)	Oral Nutritional Supplement (Protein dosage [g/d])	Oral Nutritional Supplement (Protein dosage [g/kg BW/d])	Ca-HMB dosage (g/d)	Omega-3 fatty acids dosage (g/d)	Type of Oral Nutrition Supplement	Type of Food Product	Type of Fortified Food	Type of Food modification/aims of dietary advice	Dietary Advice is given?	Person providing Dietary Advice	Exercise/Physical activity/Physical rehabilitation	Disease Treatment - Surgery	Preoperative, postoperative, Pre-/postoperative nutrition intervention	Drug therapy (for disease treatment or as multimodal intervention)	Psychological therapy	Description of Experimental Assignment	Description of Control Assignment	Length of Nutrition Intervention (in days)	Length of Nutrition Intervention (in weeks)	Length of Nutrition Intervention (in months)	Details on length of intervention	Follow-up	Muscle Quantity_Primary or secondary?	Muscle Compartment	Muscle Quantity Technique	Muscle Sysnthesis Rate_Primary or secondary?	Muscular strength_Primary or secondary?	Strenght technique	Modified Strength Technique (for data synthesis purpose)	Physical performance_Primary or secondary?	Performance tests/techniques	Quality of life_Primary or secondary?	Description of all Primary Outcomes	Description of all Secondary Outcomes	Cost-effectiveness analysis	Type of condition	Disease category	Disease description	Category of co-ocurring conditions	Diagnostic criteria	Treatment	Age (Min)
ACTRN12610001005044	Dietary advice + food supplement	Omega-3	Omega-3	NA	NA	NA	NA	NA	NA	NA	NA	NA	NA	NA	Healthy eating	Dietary advice	Dietitian	Exercise or Physical activity	NA	NA	NA	Cognitive behavior therapy	Arm 1: Omega 3 supplement (1.75 g/d EPA, 1.25 g/d DHA) + cognitive behavior therapy (nutrition counselling session [healthy eating] + exercise intervention). | Arm 2: Omega 3 supplement (same as arm 1).	Arm 3: Cognitive behavioral therapy (same as arm 1) + placebo (vegetable oil).	NA	12	NA	NA	26 wks after baseline.	Primary	FFM	ADP	NA	NA	NA	NA	NA	NA	Secondary	FFM (by ADP).	NA.	NR	Clinical conditions	Cancer	Breast cancer survivor	None	NA	NA	18
ACTRN12616001400459	Dietary advice + food modification	NA	NA	NA	NA	NA	NA	NA	NA	NA	NA	NA	NA	NA	Energy restricted + high carotenoids + extra-virgem olive oil	Dietary advice	Dietitian	NA	NA	NA	NA	NA	Arm 1: Individualized energy restricted diet (30% of estimated requirements using the Mifflin equation) with high carotenoid fruits and vegetables (225-375 g/d) and extra-virgin olive oil (40-70 ml/d) + nutrition counselling (30-min sessions with a dietitian to assess compliance and adjust the dietary protocol whenever required depending on the rate of weight loss and/or maintenance).	Arm 2: Isocaloric diet with low carotenoid fruits and vegetable and without extra-virgin olive oil + nutrition counselling (same as arm 1).	NA	12	NA	NA	NR	Primary	Estimated SM, FFM	DXA	NA	Primary	HGS	HGS	Primary	SPPB	Secondary	FFM, estimated SM (by DXA). | Muscular strength (HGS). | Physical performance (SPPB).	NA.	NR	Clinical conditions	Obesity & Metabolic diseases	Obesity, diabetes, and cardiometabolic diseases (Obesity)	None	BMI >27kg/m2	NA	NA
ACTRN12616001402437	Food supplement	Amino acids	Amino acid mixture	NA	NA	NA	19.8	NA	NA	NA	NA	NA	NA	NA	NA	NA	NA	NA	NA	NA	Chemotherapy	NA	Arm 1: Amino acid mixture (19.8 mg/d L-leucine, L-lysine chloride, L-isoleucine, L-valine, L-threonine, L-histidine chloride monohydrate, L-cystine, L-phenylalanine, L-methionine, L-tyrosine, L-tryptophan [Amixea]).	Arm 2: Placebo supplement (19.8 mg/d maltodextrin and excipients).	NA	10	NA	NA	NR	Primary + Secondary	Primary: LST; Secondary: SM	Primary: DXA; Secondary: CT	NA	Primary	Quadriceps strength (strain gauge dynamometer)	Lower body strength	NA	NA	Secondary	LST (by DXA). Muscular strength (quadriceps by strain gauge dynamometer).	SM (by CT).	NR	Clinical conditions	Cancer	Lung cancer	None	NA	NA	NA
ACTRN12618000802202	Food supplement	Amino acids	Amino acid (BCAA)	NA	NA	30	NA	NA	NA	NA	NA	NA	NA	NA	NA	NA	NA	NA	NA	NA	NA	NA	Arm 1: BCAA supplement (30 g/d; leucine, isoleucine and valine in 2:1:1 ratio, respectively).	Arm 2: Whey protein isolate (equal protein content to the BCAA supplement).	NA	NA	12	NA	NR	Primary + Secondary	Primary: LST; Secondary: SM, arm circumference	Primary: DXA; Secondary: CT, anthopometrics	NA	Primary	HGS	HGS	Secondary	SPPB	Secondary	Upper limb LST (by DXA). | Muscular strength (HGS).	SM (by CT), anthropometrics (arm circumference). | Physical performance (SPPB).	Yes	Clinical conditions	Chronic liver disease	Chronic liver disease (cirrhosis)	Low muscle strength	HGS (missing criteria to define muscle weakness)	NA	18
ACTRN12618001741279	Dietary advice + food modification	NA	NA	NA	NA	NA	NA	NA	NA	NA	NA	NA	NA	NA	Healthy eating and low glycemic foods based on Chinese Health Diet plan	Dietary advice	Other health care professional	NA	NA	NA	NA	NA	Arm 1: Nutrition education (weekly assignment activities; 1-1.5h each; healthy eating and low glycemic foods based on Chinese Health Diet plan) + dietary advice (sessions with community physician for diet consultation and medical evaluation)	Arm 2: Education session (one two-hour workshop; healthy diet, exercise, and medication adherence).	NA	52	NA	NA	NR	Secondary	Estimated SM	BIA	NA	NA	NA	NA	Secondary	Physical activity (accelerometer)	Secondary	NA.	Estimated SM (by BIA).	NR	Clinical conditions	Obesity & Metabolic diseases	Obesity, diabetes, and cardiometabolic diseases (T2DM)	None	NA	NA	18
ACTRN12618001916235	Oral nutritional supplement	NA	NA	NA	NA	NA	NA	27	NA	NA	NA	High-protein ONS	NA	NA	NA	NA	NA	Exercise or Physical activity	NA	NA	NA	NA	Arm 1: High-protein ONS (280 kcal/d, 27 g/d protein, 24.8 g/d CHO, 15.4 g/d fiber, vitamins, minerals [Juice Plus+® Complete, French Vanilla Blend) mixed with skim milk (500 ml/d, dairy product) + resistance training.	Arm 2: Skim milk (same as arm 1) + resistance training.	NA	16	NA	NA	NR	Primary	FFM	DXA	NA	Secondary	HGS, upper and lower limb strength (isometric dynamometer)	HGS, lower body strength, upper body strength	Secondary	SPPB, sit to stand, timed up and go, balance	NA	FFM (by DXA)	Muscular strength (HGS, upper and lower limb strength [by isometric dynamometry]) | Physical performance (SPPB, TUG, 30CST, balance)	NR	Non-clinical conditions	Age-related	Older adults	None	NA	NA	NA
ACTRN12619000099123	Food supplement	Creatine	Creatine	NA	NA	NA	NA	NA	NA	NA	NA	NA	NA	NA	NA	NA	NA	Exercise or Physical activity	NA	NA	Androgen deprivation therapy	NA	Arm 1: Creatine monohydrate supplement (20 g/d for five days before the exercise program starts, 5 g/d for the remaining 12 wks) + resistance exercise + androgen deprivation therapy.	Arm 2: Placebo (20g/d dextrose for five days before the exercise program starts, 5 g/d for the remaining 12 wks) + resistance exercise + androgen deprivation therapy.	89	NA	NA	Nutrition intervention will start 5 days before the 12-week exercise program, and they will continue the supplementation throughout the exercise program.	NR	Primary	LST, SM	DXA, pQCT	NA	Secondary	1 RM Chest Press, 1 RM Leg Press, 1 RM Seated Row	1-RM: Lower body strength, upper body strength	Secondary	Chair stand test, timed up and go, 400 m walk test,	Secondary	LST (by DXA), SM (by pQCT).	Muscle strength (1-RM chest press, 1-RM leg press, 1-RM seated row). | Physical performance (TUG, 400-m walk test, 30CST)	NR	Clinical conditions	Cancer	Prostate cancer	None	NA	On androgen deprivation therapy	NA
ACTRN12619000426189	Food supplement	Protein supplement	Protein supplement (whey protein)	30	NA	NA	NA	NA	NA	NA	NA	NA	NA	NA	NA	NA	NA	Exercise or Physical activity	NA	NA	NA	NA	Arm 1: Postexercise protein supplement (30 g/d whey protein isolate powder [26 g/d protein], three times per week) + aerobic and resistance exercises.	Arm 2: Standard care.	NA	12	NA	NA	24 weeks after randomisation	Secondary	LST	DXA	NA	Secondary	HGS, lower body strenght (1RM)	HGS, 1-RM: lower body strength	Secondary	6MWT, 30CST, VO2max	Secondary	NA.	LST (by DXA). | Muscular strength (HGS, 1-RM lower limbs). | Physical performance (6MWT, 30CST, VO2max).	NR	Clinical conditions	Cancer	Cancer of any type	Weight loss OR Cachexia	Weight loss: >2%*; sarcopenia i.e., cachexia; defined by ASMI by DXA ≤7.23kg/m2 in men and ≤5.67 kg/m2 in women, Fearon 2011 criteria*.	NA	NA
ChiCTR1800018187	Food supplement	Botanic dietary supplement + other products	Botanic dietary supplement + calcium + vitamin D	NA	NA	NA	NA	NA	NA	NA	NA	NA	NA	NA	NA	NA	NA	NA	NA	NA	NA	NA	Arm 1: Botanic dietary supplement (Chinese herbs, brand name Migu) + calcium + vitamin D (missing dosage for all supplements)	Arm 2: Exercise + calcium + vitamin D. (missing dosage for all supplements)	NR	NR	NR	NA	NR	Primary	Estimated SM	NR	NA	Primary	Back muscles	Upper body strength	Primary	SPPB	NA	SMI (missing technique). | Muscular strength (back muscles). Physical performance (SPPB).	NA.	NR	Clinical conditions	Musculoskeletal diseases	Musculoskeletal diseases (Low bone mass)	None	bone density >-1SD	NA	50
ChiCTR1900020936	Dietary advice + food modification	NA	NA	NA	NA	NA	NA	NA	NA	NA	NA	NA	NA	NA	High-protein diet + different CHO content	Dietary advice	NR	NA	NA	NA	NA	NA	Arm 1: High protein diet (25-30% energy from proteins*). | Arm 2: Low-carb, high-protein diet (<45% energy from CHO, 25-30% energy from proteins, <30% energy fat; with low glycemic index fruits, vegetables and a small amount of whole grains, and fat energy supply ratio is controlled within a certain range). | Arm 3: Very low-carb, high-protein diet (<5% energy from CHO [without fruits, staple foo…	Arm 4: Balanced diet.	NR	NR	3	NA	NR	Primary	Estimated SM	BIA	NA	Primary	HGS	HGS	NA	NA	NA	SM (by BIA*). | Muscular strength (HGS*).	NA.	NR	Non-clinical conditions	Age-related	Older adults	None	NA	NA	60
ChiCTR1900026729	Food supplement	Protein supplement	Protein supplement (whey)	40	NA	NA	NA	NA	NA	NA	NA	NA	NA	NA	NA	NA	NA	Exercise or Physical activity	Orthopedic surgery	Postoperative	NA	NA	Arm 1: Protein supplement (40 g/exercise session*) + exercise + orthopedic surgery.	Arm 2: Standard care + orthopedic surgery.	NA	NA	6	NA	NR	Primary	FFM	BIA	NA	NA	NA	NA	Primary	Gait speed, TUG	Secondary	FFM (by BIA). | Physical performance (gait speed, TUG)	NA.	NR	Clinical conditions	Musculoskeletal conditions	Musculoskeletal conditions (osteoarthritis)	None	NA	Undergoing total joint replacement surgery	60
ChiCTR2100042167	Food supplement	Protein supplement	Protein supplement (whey protein)	NR	NR	NA	NA	NA	NA	NA	NA	NA	NA	NA	NA	NA	NA	Exercise or Physical activity	NA	NA	NA	NA	Arm 1: Protein supplement (whey protein [missing dosage]) + resistance exercise. | Arm 2: Protein supplement (same as arm 1). | Arm 3: Resistance exercise.	Arm 4: No intervention.	NR	NR	NR	NA	NR	Primary	SM	NR	NA	Primary	NR	NR	Primary	NR	NA	SM (missing technique). | Muscular strength (missing technique). | Muscle function (missing technique).	NA.	NR	Clinical conditions	Obesity & Metabolic diseases	Obesity, diabetes, and cardiometabolic diseases (T2DM)	Sarcopenia	NR	NA	NA
ChiCTR-IOR-17013387	Chinese medicine made-diet	NA	NR	NA	NA	NA	NA	NA	NA	NA	NA	NA	NA	NA	NR	NR	NA	Physical rehabilitation	NA	NA	NA	NA	Arm 1: Traditional edible Chinese medicine-made diet (missing details, food types, botanic dietary supplements?) + rehabilitation exercise.	Arm 2: Rehabilitation exercise.	NA	12	NA	NA	NR	Primary	FFM	NR	NA	Primary	NR	NR	Secondary	6MWT	NA	FFM (missing technique). | Muscle strength (missing technique).	Physical performance (6MWT).	NR	Clinical conditions	Lung disease	Lung disease (COPD - GOLD 2-3)	Low muscle mass + malnutrition	Medium to high malnutrition risk MUST, and low FFM (<normal patients)	NA	45
CTRI/2018/01/011193	Dietary advice + food modification	NA	NA	NA	NA	NA	NA	NA	NA	NA	NA	NA	NA	NA	Diet for T2DM	Dietary advice	Dietitian	Physical rehabilitation	NA	NA	NA	NA	Arm 1: Nutrition counselling (diet for T2DM; diet charts will be reviewed once a month by a dietitian) | Arm 2: Multimodal physiotherapy.	Arm 3: Yoga	NA	12	NA	NA	6 months post intervention	NA	NA	NA	NA	NA	NA	NA	Secondary	6MWT	Primary	NA.	Physical performance (6MWT).	NR	Clinical conditions	Obesity & Metabolic diseases	Obesity, diabetes, and cardiometabolic diseases (T2DM)	None	NA	NA	40
CTRI/2018/03/012329	Dietary advice + food supplement	Protein supplement	Protein supplement (whey protein)	NR	NR	NA	NA	NA	NA	NA	NA	NA	NA	NA	NR	Dietary advice	NR	Exercise or Physical activity	NA	NA	NA	NA	Arm 1: Protein supplement (whey protein [missing dosage]) + nutrition counselling (missing goals) + resistance training + walking exercise. | Arm 2: Nutrition counselling (missing goals) + resistance training + walking exercise.	Arm 3: Standard care (nutrition counselling [healthy eating] + walking exercise).	NA	12	NA	NA	NR	Primary	Estimated mucle quality (estimated SM/muscle function)	NR	NA	NA	NA	NA	NA	NA	NA	Estimated muscle quality (estimated SM/ muscle function) (missing technique).	NA.	NR	Clinical conditions	Obesity & Metabolic diseases	Obesity, diabetes, and cardiometabolic diseases (Pre-diabetes)	None	NA	NA	18
CTRI/2019/05/019269	Food supplement	Amino acids	Amino acid (BCAA)	NA	NA	12	NA	NA	NA	NA	NA	NA	NA	NA	NA	NA	NA	NA	NA	NA	NA	NA	Arm 1: BCAA-rich supplement (12 g/d BCAA).	Arm 2: Placebo supplement.	NA	NA	6	NA	NR	Primary	SM	CT	NA	Secondary	HGS	HGS	Secondary	6MWT, 6-m gait speed	Secondary	SMI (by CT at L3*)	Muscular strength (HGS*). | Physical performance (6MWT, 6-meter gait speed*).	NR	Clinical conditions	Chronic liver disease	Chronic liver disease (cirrhosis)	Low muscle mass	Defined as low SM by CT: SMI <50 cm2/m2 for men and <39 cm2/m2 for women*	NA	18
CTRI/2019/09/021232	Food supplement	Protein supplement	Protein supplement (whey protein)	20	NA	NA	NA	NA	NA	NA	NA	NA	NA	NA	NA	NA	NA	Exercise or Physical activity	NA	NA	NA	NA	Arm 1: Postexercise protein supplement (20 g/d whey protein after exercise three times a week) + resistance training.	Arm 2: Resistance training.	NA	12	NA	NA	NR	Primary	SM	Potassium counter	NA	Primary	Isokinetic dynamometer	Isokinetic dynamometer	NA	NA	NA	SM (by TBK). | Muscular strength (isokinetic dynamometry [missing upper or lower body]).	NA.	Yes	Non-clinical conditions	Age-related	Older adults	Sarcopenia	Low muscle mass and strength (data driven from a separate cohort of young adults)	NA	65
CTRI/2020/03/024245	Dietary advice + food supplement	Protein supplement	Protein supplement	NA	1.2	NA	NA	NA	NA	NA	NA	NA	NA	NA	High-protein diet	Dietary advice	NR	Exercise or Physical activity	NA	NA	NA	NA	Arm 1: High protein diet (1.2 g/kg/d protein + protein supplement + nutrition counseling via phone) + resistance exercise. | Arm 2: High-protein diet (same as arm 1). | Arm 3: Resistance exercise.	Arm 4: Standard care.	NA	NA	12	NA	NR	Primary	SM	NR	NA	Secondary	HGS	HGS	Secondary	Gait speed	NA	SM (missing technique).	Muscular strength (HGS). | Physical performance (gait speed).	NR	Clinical conditions	Obesity & Metabolic diseases	Obesity, diabetes, and cardiometabolic diseases (T2DM)	Sarcopenia	HGS, gait speed and SM	NA	30
DRKS00015744	Dietary advice + Oral nutritional supplement	NA	NA	NA	NA	NA	NA	NA	1.5	NA	NA	High-protein ONS + other products (micronutrient preparation + Pancreatic enzyme replacement )	NA	NA	Energy intake (30 kcal/kg/d)	Dietary advice	NR	NA	Cancer surgery	Postoperative	Chemotherapy/radiotherapy	NA	Arm 1: High-protein ONS (1.5 g/kg/d protein powder [RESOURCE® complete HP]) + dietary advice (30 kcal/kg/d) + micronutrient preparation (Centrum® Generation 50 plus) + Pancreatic enzyme replacement (as required [Kreon or a compared enzyme preparation]) + adjuvant chemotherapy.	Arm 2: Dietary advice (30 kcal/kg/d) + micronutrient preparation (Centrum® Generation 50 plus) + Pancreatic Enzyme Replacement (as required) + adjuvant chemotherapy.	NA	13	NA	NA	NR	Primary	FFM	BIA	NA	Secondary	HGS	HGS	NA	NA	Primary	FFM (by BIA).	Muscular strength (HGS).	NR	Clinical conditions	Cancer	Pancreatic cancer	None	NA	After Kaush-Whipple surgery + chemotherapy	18
DRKS00018995	Dietary advice + food supplement	Protein supplement + other products	Protein supplement (whey protein) + omega-3	35		NA	NA	NA	NA	NA	2.2	NA	NA	NA	High-protein diet	Dietary advice	Dietitian	Exercise or Physical activity	NA	NA	NA	NA	Arm 1: Nutrition counselling* (HP-diet) + protein supplement (35 g/d* whey protein) + 3.5 ml/d algae oil (2.195 mg/d ω-3: 1.397 mg/d DHA, 749 mg/d EPA, 49 mg DPA*) + exercise + muscle vibration. | Arm 2: Protein supplement (same as arm 1) + exercise + muscle vibration.	No nutrition intervention + exercise + muscle vibration.	NA	8	NA	NA	NR	Secondary	FFM	BIA, ADP	NA	Secondary	HGS, knee extension test	HGS, lower body strength	Secondary	SPPB, coordination	NA	Physical performance (chair rise test).	FFM (by BIA, ADP). | Muscular strength (HGS, knee extension test). | Physical performance (SPPB, coordination).	NR	Non-clinical conditions	Age-related	Older adults	None	NA	NA	65
ISRCTN28506133	Dietary advice + food modification	NA	NA	NA	NA	NA	NA	NA	NA	NA	NA	NA	NA	NA	Mediterranean diet	Dietary advice	NR	Exercise or Physical activity	NA	NA	NA	NA	Arm 1: Nutrition counselling (Mediterranean diet) + physical activity counseling + exercise (3 times a week). | Arm 2: Nutrition counselling (Mediterranean diet) + exercise (2 times a week).	Arm 3: Usual diet and physical activity (not change habits*).	NA	12 to 24	NA	NA	NR	Secondary	FFM	BIA, anthropometrics		Primary	HGS, upper and lower limb (isometric strength and rate of force)	HGS, lower body strength, upper body strength	Primary + Secondary	10-meter walk test, TUG, CRT, SPPB, GDAM battery test/ secondary? Balance	Secondary	Muscular strength (HGS, upper and lower limb [isometric strength test and rate of force production]). | Physical performance (10-meter walk test, TUG, CRT, SPPB, GDAM battery test).	FFM (by BIA and anthropometry). | Physical performance (balance).	NR	Non-clinical conditions	Age-related	Older adults	None	NA	NA	NA
JPRN-jRCTs031200004	Food supplement	Pre-/probiotic supplement	Probiotic supplement	NA	NA	NA	NA	NA	NA	NA	NA	NA	NA	NA	NA	NA	NA	NA	Gastric cancer surgery	Pre-/postoperative	NA	NA	Arm 1: Probiotic supplement (Bifidobacterial powder BB536, 2 wks. preoperative, 3 mo. Postoperative [Morinaga Milk Industry Group, Pathology and Nutrition Division Clinico Co., Ltd.) + gastric surgery.	Arm 2: Standard care + gastric surgery.	NA	14	NA	NA	NR	Primary	Estimated SM	BIA	NA	NA	NA	NA	NA	NA	NA	Estimated SM (BIA*)	NA.	NR	Clinical conditions	Cancer	Gastric cancer	None	NA	Surgery	NA
JPRN-jRCTs031200200	Food supplement	Pre-/probiotic supplement	Probiotic supplement	NA	NA	NA	NA	NA	NA	NA	NA	NA	NA	NA	NA	NA	NA	NA	NA	NA	NA	NA	Arm 1: Probiotic supplement (Heat-Killed Bifidobacterium [missing dosage]).	Arm 2: Placebo supplement.	NA	24	NA	NA	NR	Secondary	Estimated SM	DXA, BIA	NA	Primary	Knee extension	Lower body strength	Secondary	SPPB, walking speed	NA	Muscular strength (knee extension).	Estimated SM (by DXA and BIA). | Physical performance (SPPB, walking speed)	NR	Non-clinical conditions	Age-related	Older adults	Sarcopenia	AWGS 2019	NA	50
JPRN-jRCTs051190015	Food supplement	HMB	HMB + amino acids	NA	NA	NA	NA	NA	NA	3	NA	NA	NA	NA	NA	NA	NA	Exercise or Physical activity	Gastric cancer surgery	Preoperative	NA	NA	Arm 1: Preoperative HMB supplement (3.0 g/d Ca-HMB*, 14 g/d L-glutamine, 14 g/d L-arginine, [Abound(R)]*) + preoperative exercise + gastric cancer surgery.	Arm 2: Gastric cancer surgery	NR	3*	NR	Length of intervention may change depending on the date of the surgery*	NR	Primary	Estimated SM	BIA	NA	NA	NA	NA	NA	NA	NA	Estimated SM (BIA*).	NA.	NR	Clinical conditions	Cancer	Gastric cancer	None	NA	undergoing surgery	65
JPRN-UMIN000027056	Food supplement	Amino acids	Amino acid mixture	NA	NA	NA	NR	NA	NA	NA	NA	NA	NA	NA	NR	NA	NA	NA	Gastric cancer surgery	Preoperative	NA	NA	Arm 1: Perioperative amino acid mixture (leucine-rich amino acid [missing dosage]) + gastric cancer surgery.	Arm 2: Exercise + gastric cancer surgery.	NR	NR	1	NA	NR	Primary	SM?	NR	NA	NA	NA	NA	NA	NA	NA	SM (missing technique).	NA.	NR	Clinical conditions	Cancer	Gastric cancer	Weight loss	≤10 %	undergoing surgery	20
JPRN-UMIN000036022	Food supplement	Protein supplement	Protein supplement	NR	NR	NA	NA	NA	NA	NA	NA	NA	NA	NA	NA	NA	NA	Exercise or Physical activity	Gastric cancer surgery	Preoperative	NA	NA	Arm 1: Perioperative protein supplement (missing details about protein type, dosage) + perioperative exercise therapy + cancer surgery.	Arm 2: Perioperative placebo supplement + perioperative exercise therapy.	NR	NR	NR	NA	NR	Primary	SM	NR	NA	NA	NA	NA	NA	NA	NA	SM (missing technique).	NA	NR	Clinical conditions	Cancer	Gastric cancer	None	NA	undergoing surgery	20
JPRN-UMIN000036487	Food supplement	Amino acids	Amino acid (BCAA)	NA	NA	NR	NA	NA	NA	NA	NA	NA	NA	NA	NA	NA	NA	NA	NA	NA	NA	NA	Arm 1: BCAA-rich supplement (Aminoleban ® EN, one after eating breakfast and one at sleep for 48 wks)(missing dosage).	Arm 2: BCAA Granules Formulation Group (BCAA granules, after every meal, 3 packs/d).	NA	48	NA	NA	NR	Secondary	Estimated SM	BIA	NA	NA	NA	NA	NA	NA	NA	NA.	Estimated SM (by BIA).	NR	Clinical conditions	Chronic liver disease	Chronic liver disease (cirrhosis)	None	NA	NA	NA
JPRN-UMIN000040024	Food supplement	Amino acids + other products	Amino acid mixture + tea catechins	NA	NA	NA	3000	NA	NA	NA	NA	NA	NA	NA	NA	NA	NA	Exercise or Physical activity	NA	NA	NA	NA	Arm 1: Postexercise amino acid mixture (4 g/d powder: 17.6 Kcal/d, 3,000 mg/d of essential amino acids [1,200 mg/d leucine, 500 mg/d lysine, 330 mg/d valine, 320 mg/d isoleucine, 280 mg/d threonine, 200 mg/d phenylalanine, 100 mg/d methionine, 50 mg/d histidine, 20 mg/d tryptophan], [Amino Aile, Ajinomoto Co., Inc., Japan]*) + tea catechins (6 g/d flavonoid-rich powder: 19 kcal/d, 540 mg/d catech…	Arm 3: Exercise.	NA	24	NA	NA	NR	Primary	Estimated SM	BIA	NA	Primary	HGS, knee extension test	HGS, lower body strength	Primary	TUG, gait speed	NA	Estimated SM (BIA*). | Muscular strength (HGS, knee extension test). | Physical performance (TUG, gait speed).	NA	NR	Non-clinical conditions	Age-related	Older adults	None	NA	NA	65
jRCTs031200433	Food supplement	5-aminolevulinic acid (ALA) + sodium ferrous citrate + zinc yeast	5-aminolevulinic acid (ALA) + sodium ferrous citrate + zinc yeast	NA	NA	NA	NA	NA	NA	NA	NA	NA	NA	NA	NA	NA	NA	NA	NA	NA	NA	NA	Arm 1: 5-aminolevulinic acid (ALA) supplement (50 mg/d ALA, 29 mg/d sodium ferrous citrate* [SFC] , 50 mg/d high zinc yeast). | Arm 2: ALA supplement (100 mg/d ALA, 29 mg/d SFC, 50 mg/d high zinc yeast). | Arm 3: Alpha-lipoic acid (ALA) supplement (150 mg/d ALA, 29 mg/d SFC, 50 mg/d high zinc yeast). | Arm 4: Alpha-lipoic acid (ALA) supplement (100 mg/d ALA, 57 mg/d SFC, 50 mg/d high zinc yeast).	Arm 5: Placebo supplement (0 mg/d ALA, 29 mg/d SFC, 50 mg/d high zinc yeast).	NA	12	NA	NA	NR	Primary + Secondary	Estimated SM	BIA, anthropometrics	NA	Secondary	HGS	HGS	Secondary	6-m walking test, 5CRT, SPPB	Secondary	Estimated SM (by BIA)	Quality of life Anthropometrics (lower leg circumference). | Muscular strength (HGS* ). | Physical performance (6-m walking test, 5CRT, SPPB).	NR	Non-clinical conditions	Age-related	Older adults	Sarcopenia + low BMI	Walking speed < 1m/s, HGS <25 kg (men) or <20 kg (women), BMI <18.5 kg/m2 or CC <30 cm, SMI by BIA <7.0 kg/m2 (men) or <5.7 kg/m2 (women)	NA	NA
NCT01607879	Food supplement	HMB	HMB + amino acids	NA	NA	NA	NA	NA	NA	3	NA	NA	NA	NA	NA	NA	NA	NA	NA	NA	Androgen deprivation therapy	NA	Arm 1: HMB supplement (3 g/d HMB, 14 g/d arginine, 14 g/d glutamine [Juven]) + androgen deprivation therapy.	Arm 2: Standard care + androgen deprivation therapy.	NA	NA	3	NA	NR	Primary + Secondary	SM	MRI	Secondary	Secondary	HGS	HGS	Secondary	SPPB	NA	SM (by MRI).	Muscle strength (HGS** ). Physical performance (SPPB **). Muscle synthesis rate (by biopsy).	NR	Clinical conditions	Cancer	Prostate cancer	None	NA	starting androgen deprivation therapy	NA
NCT02145949	Food supplement	Amino acids	Amino acid mixture	NA	NA	NA	40000 to 46000	NA	NA	NA	NA	NA	NA	NA	NA	NA	NA	NA	Orthopedic surgery	Pre-/postoperative	NA	NA	Arm 1: Pre- and postoperative amino acid mixture (40-46 g/d essential amino acids [histidine, isoleucine, leucine, lysine, methionine, phenylalanine, threonine, and valine], 7 d preoperative and 6 wks postoperative) + orthopedic surgery.	Amr 2: Pre- and postoperative placebo supplement (40-46 g/d alanine, 7 d preoperative and 6 wks postoperative) + orthopedic surgery.	NA	7	NA	NA	1 year after baseline	Primary	SM	MRI	NA	NA	NA	NA	Secondary	SPPB, 6MWT, stair climbing test, TUG	Secondary	SM (by MRI).	Physical performance (SPPB, 6MWT, stair climbing test, TUG).	NR	Clinical conditions	Musculoskeletal conditions	Musculoskeletal conditions (total knee arthroplasty)	None	NA	undergoing total knee arthroplasty.	50
NCT02418065	Oral nutritional supplement + food supplement	Omega-3	Omega-3	NA	NA	NA	NA	NR	NR	NA	NA	ONS + other products (Omega-3)	NA	NA	NA	NA	NA	Exercise or Physical activity	NA	NA	Testosterone + hemodialysis	NA	Arm 1: ONS (missing type, dosage) + Omega 3 (missing dosage) + testosterone + exercise	Arm 2: ONS (missing dosage).	NA	NA	3	NA	15 months after inclusion	Secondary	FFM	BIA	NA	Secondary	Power on bicycle.	Lower body strength	Primary	Physical endurance on bicycle	Secondary	Physical performance (physical endurance on bicycle test)	FFM (by BIA) | Muscular strength (power on bicycle test).	NR	Clinical conditions	Chronic kidney disease	Chronic kidney disease	Protein-energy wasting	At least two of the following: serum albumin <3.8 g/100 ml, serum prealbumin (transthyretin) <30mg/100 ml, BMI <23, unintentional 10% weight loss over 6 months, lean mass index <10th percentile	NA	NA
NCT02467153	Food supplement	Vitamins	Vitamins (D3)	NA	NA	NA	NA	NA	NA	NA	NA	NA	NA	NA	NA	NA	NA	Exercise or Physical activity	NA	NA	NA	NA	Arm 1: Vitamin D3 (800 IU/d) + resistance training.	Arm 2: Placebo supplement + resistance training.	NA	NA	6	NA	NR	Secondary	LST	DXA	NA	Primary	Nottingham Leg Extensor Power Rig	Lower body strength	Secondary	SPPB,TUG	Secondary	Muscular strength (knee extension [Nottingham power rig]).	LST (by DXA). | Physical performance (SPPB, TUG).	NR	Non-clinical conditions	Age-related	Older adults	None	NA	NA	NA
NCT02490527	Food supplement	Botanic dietary supplement	Botanic dietary supplement (pure epicatechin)	NA	NA	NA	NA	NA	NA	NA	NA	NA	NA	NA	NA	NA	NA	NA	NA	NA	Simvastatin	NA	Arm 1: Botanical dietary supplement (pure epicatechin capsules [50 mg]) + simvastatin (40 mg).	Arm 2: Placebo supplement + simvastatin (40 mg).	NA	NA	3	NA	NR	NA	NA	NA	NA	NA	NA	NA	Primary	VO2max	NA	Physical performance (VO2max).	NA.	NR	Clinical conditions	Obesity & Metabolic diseases	Obesity, diabetes, and cardiometabolic diseases (high cholesterol)	None	NA	NA	30
NCT02509520	Food supplement	Amino acids	Amino acid mixture	NA	NA	NA	30000	NA	NA	NA	NA	NA	NA	NA	High-protein diet	NA	NA	Physical rehabilitation + SEM	NA	NA	NA	NA	Arm 1: ≈30 g/d essential amino acids; intake will be calculated using equations with the goal to maintain positive nitrogen balance [≈1.6 g/kg/d total protein]) + mobility-based rehabilitation + neuromuscular electric stimulation.	Arm 2: Mobility-based rehabilitation.	14	NA	NA	Not clear if it is up to 14 d, or everyone will receive intervention for 14 d	1 month after baseline	Primary	Lower extremity SM	NR	NA	Primary	HGS	HGS	Primary	6MWT, SPPB	NA	Lower extremity SM volume (missing technique). | Muscular strength (HGS). | Physical performance (6MWT, SPPB).	NA.	NR	Clinical conditions	Critical illness	Critical illness	Mechanical ventilation	NA	NA	NA
NCT02568020	Food modification + food supplement	Amino acids	Amino acid mixture (keto amino acid)	NA	NA	NA	NR	NA	NA	NA	NA	NA	NA	NA	Low-protein diet	NR	NA	NA	NA	NA	NA	NA	Arm 1: Low-protein diet (0.6 g/kg/d protein, 120-125 kJ/kg/d) + keto-amino acids supplement (one tablet/5 kg ideal body weight, three times per day).	Arm 2: Low-protein diet (same as arm 1).	NA	NA	12	NA	NR	Primary	FFM, circumferences (arm, thigh, calf)	BIA, anthropometrics	NA	Primary	knee extension (quadriceps strength and power)	Lower body strength	NA	NA	NA	FFM (by BIA), anthropometry (arm, thigh, calf circumferences). | Muscular strength (knee extension [strength, power]).	NA.	NR	Clinical conditions	Chronic kidney disease	Chronic kidney disease	None	NA	NA	18
NCT02788955	Dietary advice + food supplement	Protein supplement	Protein supplement (whey protein)	NR	as needed to reach total 2 g/kg/bw	NA	NA	NA	NA	NA	NA	NA	NA	NA	High-protein diet	Dietary advice	Dietitian	NA	NA	NA	Chemotherapy/radiotherapy	NA	Arm 1: Nutrition counselling (individual energy needs, high protein diet [2 g/kg/d protein, animal protein] + protein supplement [high quality whey protein as needed]) + chemotherapy/ chemoradiotherapy.	Arm 2: Nutrition counselling (individual energy needs, normal protein diet [1 g/kg/d protein]) + chemotherapy/ chemoradiotherapy.	NA	12	NA	NA	NR	Primary	ALST	DXA	NA	Secondary	HGS	HGS	Secondary	SPPB	NA	ALST (by DXA).	Muscular strength (HGS**). | Physical performance (SPPB).	NR	Clinical conditions	Cancer	Colorectal cancer	None	NA	starting chemotherapy or chemoradiotherapy	18
NCT02850172	Dietary advice	NA	NR	NA	NA	NA	NA	NA	NA	NA	NA	NA	NA	NA	Prevent weight and muscle loss during cancer therapy	Dietary advice	Other health care professional	Exercise or Physical activity	Esophagectomy	Preoperative	Chemotherapy/radiotherapy	NA	Arm 1: Dietary advice (provided by nurses after weekly nutritional assessment [to prevent weight and muscle loss, as well as to provide support and tips, during neoadjuvant chemoradiotherapy; the weekly nutritional advice consisted of weight and intake evaluation, advice on eating/feeding difficulties, food/formula selection, skills of texture modification, and oral care before and after eating*]…	Arm 2: Standard care + neoadjuvant chemoradiotherapy.	NA	NA	5	Ends before curative surgery	NR	Primary	FFM	BIA	NA	Primary	HGS	HGS	Primary	6MWT	Primary	FFM (by BIA). | Muscular strength (HGS). | Physical performance (6MWT).	NA.	NR	Clinical conditions	Cancer	Esophageal cancer	None	NA	NA	NA
NCT02873559	Food supplement	Protein supplement + other products	Protein supplement + Vitamin D	34	NA	NA	NA	NA	NA	NA	NA	NA	NA	NA	NA	NA	NA	Exercise or Physical activity	NA	NA	Testosterone	NA	Arm 1: Postexercise protein supplement (14 g/d of protein drink, 20 g/d protein bar*) + Vitamin D supplement (38 mg/d vitamin D, 800 mg/d calcium*) + testosterone injection + resistance training. | Arm 2: Placebo injection + resistance training. | Arm 3: Testosterone injection.	Arm 4: Placebo injection.	NA	16	NA	20 wks total (16 wks of nutrition supplement + resistance training).	NR	Secondary	LST, FFM	DXA	NA	Secondary	Arm flexion test, 2-minute knee lift test, and lower limbs isometric test	Lower body strength, upper body strength	Primary + Secondary	Primary: 30CST; Secondary: balance Tandem Test, 2-minute knee lift test, 2,45minute up-and-go test	Secondary	Physical performance (30CST).	LST and FFM (by DXA). | Muscular strength (arm flexion test, 2-minute knee lift test, and lower limbs isometric test). | Physical performance (balance, 2.45-m TUG, 2-minute knee lift test).	NR	Clinical conditions	Low testosterone	Low testosterone	None	≥3 symptoms or objective findings	NA	NA
NCT02990533	Food supplement	Protein supplement	Protein supplement (whey protein)	NR	NR	NA	NA	NA	NA	NA	NA	NA	NA	NA	NA	NA	NA	NA	NA	NA	Testosterone + Hospitalization	NA	Arm 1: Protein supplement (whey protein (missing dosage) + testosterone injection (missing dosage). | Arm 2: Protein supplement (whey protein) + placebo injection. | Arm 3: Placebo supplement + testosterone injection.	Arm 4: Placebo supplement + placebo injection.	30	NA	NA	Missing whether intervention started at hospital discharge or during hospitalization	CD	NA	NA	NA	NA	Secondary	HGS	HGS	Primary	SPPB	NA	Physical performance (SPPB).	Muscular strength (HGS).	NR	Clinical conditions	Hospitalization	Hospitalized older adults	Hospitalized	NA	Hospitalization	NA
NCT03147456	Dietary advice + Oral nutritional supplement	NA	NA	NA	NA	NA	NA	20	NR	NA	NA	High-protein ONS	NA	NA	Diet after bariatric surgery	Dietary advice	Dietitian	NA	Bariatric surgery	Postoperative	NA	NA	Arm 1: Postoperative high-protein ONS (250 kcal/d, 20 g/d protein + macronutrients and micronutrients; supplement should be taken over 3-5 intervals [Cubitan Protein, Nutricia, Netherlands]) + nutrition counselling (education on postoperative diet stages) + bariatric surgery.	Arm 2: Postoperative placebo supplement (100 kcal/d, 0 g protein, 0 g fat, enriched with electrolytes) + nutrition counseling (same as arm 1) + bariatric surgery.	NA	NA	3	NA	NR	Primary	FFM	BIA	NA	NA	NA	NA	NA	NA	NA	FFM (BIA*).	NA.	NR	Clinical conditions	Obesity & Metabolic diseases	Obesity, diabetes, and cardiometabolic diseases (obesity)	None	NA	undergoing bariatric surgery.	18
NCT03151291	Dietary advice + food supplement	HMB	HMB	NA	NA	NA	NA	NA	NA	3	NA	NA	NA	NA	High-protein diet	Dietary advice	NR	EMS	NR	NA	Curative or palliative cancer treatment	NA	Arm 1: HMB supplement (3 g/d) + dietary advice (>1.0 g/kg/d protein) + WB-EMS. | Arm 2: HMB supplement (3 g/d) + dietary advice (same as arm 1). | Arm 3: L-carnitine supplement (4 g/d) + dietary advice (same as arm 1) + WB-EMS. | Arm 4: L-carnitine supplement (4 g/d) + dietary advice (same as arm 1). | Arm 5: Omega 3 supplement (2.2 g/d EPA) + dietary advice (same as arm 1) + WB-EMS. | Arm 6: Ome…	Arm 8: Nutritional counseling (same as arm 1).	NA	12	NA	NA	NR	Primary	Estimated SM	BIA	NA	Secondary	HGS	HGS	Secondary	6MWT, 30CST	Secondary	Estimated SM (by BIA).	Muscular strength (HGS). | Physical performance (6MWT, 30CST).	NR	Clinical conditions	Cancer	Cancer of any type	None	NA	Curative or palliative cancer treatment	NA
NCT03417531	Food supplement	Protein supplement	Protein supplement (whey protein)	47.4	NA	NA	NA	NA	NA	NA	NA	NA	NA	NA	NA	NA	NA	Exercise or Physical activity	NA	NA	NA	NA	Arm 1: Protein supplement (47.4 g/d L-leucine enriched whey protein isolate [Moltein® Ready-to-Shake) + resistance training. | Arm 2: Protein supplement (same as arm 1) + flexibility exercises. | Arm 3: Protein placebo + resistance training. * All study participants will receive vitamin D (24000 IU/mo).	Arm 4: Protein placebo (protein-free powder) + flexibility exercise.	NA	NA	12	NA	NR	Secondary	ALST	DXA	NA	Secondary	HGS	HGS	Secondary	SPPB, 6MWT, 4-m walk test, 5CRT	Secondary	NA.	ALST (by DXA). | Muscular strength (HGS). | Physical performance (SPPB, 6MWT, 4-m walk test, 5CRT).	Yes	Non-clinical conditions	Age-related	Older adults	(Pre)frailty	At lest one out of the five Fried’s criteria	NA	NA
NCT03464708	Food supplement	HMB	HMB	NA	NA	NA	NA	NA	NA	3	NA	NA	NA	NA	NA	NA	NA	NA	NA	NA	NA	NA	Arm 1: HMB supplement (3 g/d, administered via enteral feeding tube whilst in the ICU and orally once able to eat and drink).	Arm 2: Placebo supplement (3 g/d lactose).	≤28	NA	NA	NA	3 months post-hospital discharge	Primary	SM	Ultrasound	NA	Secondary	HGS	HGS	Secondary	6MWT	Secondary	SM (by US).	Muscular strength (HGS). | Physical performance (6MWT).	NR	Clinical conditions	Critical illness	Critical illness	Mechanical ventilation	NA	NA	18
NCT03513302	Food supplement	Nitrate supplement	Nitrate supplement	NA	NA	NA	NA	NA	NA	NA	NA	NA	NA	NA	NA	NA	NA	NA	NA	NA	NA	NA	Arm 1: Nitrate supplement (800 mg/d nitrate per 140 mL/d concentrated beet root juice [Beet It Sport Nitrate 400]).	Arm 2: Placebo supplement (140 mL/d concentrated beet root juice depleted of nitrate)	14	NA	NA	NA	NR	NA	NA	NA	NA	Primary	knee extension [isokinetic dynamometry]	Lower body strength	NA	NA	NA	Muscular strength (knee extension [isokinetic dynamometry]).	NA	NR	Non-clinical conditions	Age-related	Older adults	None	NA	NA	65
NCT03540784	Dietary advice + food modification	NA	NA	NA	NA	NA	NA	NA	NA	NA	NA	NA	NA	NA	High-protein diet	Dietary advice	Dietitian	EMS	NA	NA	NA	NA	Arm 1: High-protein diet (1.5 g/kg/d protein) + nutrition counselling (by dietitian) + WB-EMS. | Arm 2: High-protein diet (same as arm 1) + nutrition counselling (same as arm 1).	Arm 3: Standard care.	NA	12	NA	NA	NR	Primary	Estimated SM	BIA	NA	Secondary	HGS, lower limb strength [isometric force plates]	HGS, lower body strength	Secondary	6MWT	Secondary	Estimated SM (by BIA).	Muscular strength (HGS, lower limb strength [isometric force plates]). | Physical performance (6MWT).	NR	Clinical conditions	Inflammatory bowel disease	Inflammatory bowel disease (Crohn's disease, ulcerative colitis)	None	NA	NA	NA
NCT03560375	Dietary advice + food modification	NA	NA	NA	NA	NA	NA	NA	NA	NA	NA	NA	NA	NA	Mediterranean diet (modified)	Dietary advice	Dietitian	Exercise or Physical activity	NA	NA	NA	NA	Arm 1: Modified plant-based Mediterranean diet (ad libitum aimed for a minimum of 1 g/kg/d protein; 3 servings of protein per main meal for men and 2 servings for women; 1 serving of protein per intermediate meal for both genders; most protein from legumes sources; target legume consumption of 1.5 cup per day; consumption of whole grain carbohydrate foods will be recommended by a dietitian*). | A…	Arm 3: Drug (empagliflozin 10 mg).	NA	10	NA	NA	after 20 weeks	Secondary	Estimated SM, FFM	BIA	NA	Secondary	HGS	HGS	NA	NA	NA	NA.	Estimated SM, FFM (BIA*). | Muscular strength (HGS).	NR	Clinical conditions	Obesity & Metabolic diseases	Obesity, diabetes, and cardiometabolic diseases (T2DM)	None	NA	NA	NA
NCT03561610	Oral nutritional supplement	NA	NA	NA	NA	NA	NA	21.8	NR	NA	NA	High-protein ONS	NA	NA	NA	NA	NA	NA	NA	NA	NA	NA	Arm 1: High-protein ONS (novel fruit gum formulation covering individual energy and nutrient demands: 200 kcal and 10.9 g protein/50 g of gum; average need of fruit gum: 100 g/d*)	Arm 2: Sip feed (Fresubin2.0®; covering individual energy and nutrient demands: 10 g protein/100 ml resp. 200 kcal; average need of ONS: 200 ml/d*)	NA	4	NA	NA	NR	Secondary	Estimated SM	BIA	NA	Secondary	HGS	HGS	Secondary	30CST, 6MWT	Secondary	NA.	Estimated SM (by BIA). | Muscular strength (HGS). | Physical performance (30CST, 6MWT).	NR	Clinical conditions	Cancer	Cancer of any type	Low BMI OR Malnutrition	BMI < 20 kg/m² and/or NRS-2002 ≥ 3	NA	NA
NCT03563261	Food supplement	Protein supplement + other products	Protein supplement (collagen) + vitamins	NA	NA	NA	NA	NA	NA	NA	NA	NA	NA	NA	NA	NA	NA	Exercise or Physical activity	NA	NA	NA	NA	Arm 1: Collagen supplement (50 ml/d: 5,000 mg/d hydrolyzed collagen [type 1], vitamins*) + resistance training.	Arm 2: Placebo supplement + resistance training.	NA	NA	4	NA	NR	Secondary	LST, SM	DXA, Ultrasound	NA	Secondary	lower limbs [isometric and isokinetic dynamometry]	Lower body strength	Secondary	Balance	Secondary	NA.	LST (by DXA), SM (by US). | Muscular strength (lower limbs [isometric and isokinetic dynamometry]). | Physical performance (balance).	NR	Non-clinical conditions	Age-related	Older adults	None	NA	NA	NA
NCT03598413	Oral nutritional supplement	NA	NA	NA	NA	NA	NA	NR	NR	NA	2.84	Omega-3 enriched ONS	NA	NA	NA	NA	NA	NA	Laparoscopic colorectal surgery	Pre-/postoperative	NA	NA	Arm 1: Pre- and postoperative ONS enriched with omega 3 (2.84 g/d EPA and DHA, 7 d preoperative and 7 d postoperative) + laparoscopic colorectal surgery.	Arm 2: Laparoscopic colorectal surgery.	14	NA	NA	NA	6 month +/-2 months	Secondary	SM	CT	NA	Secondary	HGS	HGS	NA	NA	Secondary	NA.	SM (by CT). | Muscular strength (HGS).	NR	Clinical conditions	Cancer	Colorectal cancer	None	NA	elective laparoscopic colorectal resection	NA
NCT03605147	Oral nutritional supplement + food product	NA	NA	NA	NA	NA	NA	NR	NR	3	NA	HMB-enriched ONS	High-CHO food product	NA	NA	NA	NA	NA	NA	NA	NA	NA	Arm 1: ONS enriched with HMB (68 kcal/d, 3 g/d HMB-Ca, 17 g/d CHO) + late evening snack (drink with low-glycemic index CHO, 112kcal).	Arm 2: Placebo supplement with similar composition but without HMB + late evening snack (same as arm 1).	NA	12	NA	NA	NR	Primary	SM	CT	NA	Secondary	HGS	HGS	NA	NA	NA	SM (by CT).	Muscular strength (HGS).	NR	Clinical conditions	Chronic liver disease	Chronic liver disease (cirrhosis)	Low muscle mass	SMI at L3 by CT <42 cm2/m2 for male and <38 cm2/m2 for female).	NA	18
NCT03633279	Food supplement	Amino acids	Amino acid (BCAA)	NA	NA	12	NA	NA	NA	NA	NA	NA	NA	NA	NA	NA	NA	NA	NA	NA	NA	NA	Arm 1: BCAA supplement (2.9 g/d L-isoleucine, 5.7 g/d L-leucine, 3.4 g/d L-valine).	Arm 2: Placebo supplement (isonitrogenous: 6.3 g/d lactoalbumin, isocaloric: 12 g/d saccharose, 9 g/d mannitol, 100.8 kcal/d).	NA	NA	3	NA	NR	Primary	SM	CT	NA	Primary	HGS	HGS	Secondary	Gait speed, chair stand	Secondary	SM (by CT). | Muscular strength (HGS).	Physical performance (gait speed, chair stand).	NR	Clinical conditions	Chronic liver disease	Chronic liver disease (cirrhosis)	Sarcopenia	SMI at L3 by CT <45.4 cm2/m2, HGS <33.67 kg).	NA	18
NCT03649698	Food modification + food supplement	Protein supplement + other products	Protein supplement + Omega-3	NA	as needed to reach total 1.5 g/kg/bw	NA	NA	NA	NA	NA	0.95	NA	NA	NA	High-protein diet	NA	NA	Exercise or Physical activity	NA	NA	NA	NA	Arm 1: Protein supplement (4.5 g protein/5 g of supplement powder added to meals to reach total protein intake 1.5 g/kg/d [usual diet plus supplement]) + ω-3 (500 mg/d EPA and 450 mg/d DHA) + resistance training. | Arm 2: Protein supplement (same as arm 1). | Arm 3: Protein supplement (same as arm 1) + ω-3 placebo.	Arm 5: Protein placebo (isocaloric maltodextrin powder) + ω-3 placebo (peanut oil soft gel capsules).	NA	16	NA	5 d + 12 wks of protein supplement or protein placebo; 16 wks of ω-3 supplement or ω-3 placebo	24 weeks	Secondary	LST, FFM	DXA, BIA	NA	Secondary	HGS, lower limb strength [by isokinetic dynamometry]	HGS, lower body strength	Primary + Secondary	Primary: SPPB; Secondary: balance, physical activity	Secondary	Physical performance (SPPB).	ALST (by DXA), estimated ALST (by BIA). | Muscular strength (HGS, lower limb strength [by isokinetic dynamometry]). | Physical performance (balance).	NR	Non-clinical conditions	Age-related	Older adults	Low muscle mass or sarcopenia	Presarcopenia: reduced muscle mass); sarcopenia: reduced walking speed or muscle strength, or probable, confirmed or severe sarcopenia [EWGSOP2]).	NA	NA
NCT03658278	Dietary advice + Oral nutritional supplement	NA	NA	NA	NA	NA	NA	NR	NR	NR	NR	HMB-enriched ONS	NA	NA	Standard diet	Dietary advice	Dietitian	NA	Orthopedic surgery	Postoperative	NA	NA	Arm 1: High protein ONS enriched with HMB (HMB, arginine, glutamine, collagen protein and vitamin C, E and B12 [missing dosage][Juven® ]) + dietary advice (standard nutrition recommended by dietitian) + orthopedic surgery.	Arm 2: Dietary advice (standard nutrition recommended by dietitian).	NA	NA	12	NA	NR	Primary	SM	NR	NA	Secondary	HGS	HGS	NA	NA	NA	SM (missing technique).	Muscular strength (HGS).	NR	Clinical conditions	Musculoskeletal conditions	Musculoskeletal conditions (acute fracture of the upper extremity, pelvis, or lower extremity)	None	NA	plans for operative fixation.	18
NCT03708354	Food supplement	Vitamins	Vitamins (E)	NA	NA	NA	NA	NA	NA	NA	NA	NA	NA	NA	NA	NA	NA	NA	NA	NA	NA	NA	Arm 1: Vitamin E (430 mg/d tocotrienol softgel [90% δ-tocotrienol+ 10% γ-tocotrienol] with a 70% purity, representing 300 mg tocotrienol [DeltaGold® Tocotrienol 70%]).	Arm 2: Placebo supplement (430 mg/d olive oil softgel).	NA	24	NA	NA	NR	Secondary	SM	Ultrasound	NA	Secondary	HGS, knee extension (isometric test)	HGS, lower body strength	Primary + secondary	Primary: 6MWT; Secondary: TUG	NA	Physical performance (6MWT).	SM (by US). | Muscular strength (HGS, knee extension [isometric test]. | Physical performance (TUG).	NR	Non-clinical conditions	Age-related	Older adults	Low muscle strength	HGS <20 kg	NA	60
NCT03786835	Fortified food	NA	NA	NA	NA	NA	NA	NA	NA	NA	NA	NA	NA	NR	NA	NR	NA	Exercise or Physical activity	NA	NA	NA	NA	Arm 1: Protein-enriched food (missing details, dosage, quantity of protein aimed for, is food been delivered to participants?) + exercise. | Arm 2: Protein-enriched food. | Arm 3: Exercise.	Arm 4: No intervention.	NA	NA	6	NA	2 years	Secondary	Estimated SM	BIA	NA	Secondary	HGS	HGS	Primary	SPPB	Secondary	Physical performance (SPPB).	Estimated SM (by BIA). | Muscular strength (HGS).	Yes	Non-clinical conditions	Age-related	Older adults	(Pre)frailty + low muscle strength	Frail scale ≥1 point, and low grip strength (<25 kg in males, <18 kg in females).	NA	NA
NCT03788577	Food supplement	Botanic dietary supplement	Botanic dietary supplement (Oligonol)	NA	NA	NA	NA	NA	NA	NA	NA	NA	NA	NA	NA	NA	NA	NA	NA	NA	NA	NA	Arm 1: Botanic dietary supplement (200 mg/d Oligonol)	Arm 2: Placebo supplement (starch).	NA	12	NA	NA	NR	Primary	SM	MRI	NA	Primary	HGS	HGS	Primary	6MWT, 6-m walk test, TUG, chair stand	NA	SM (by MRI). | Muscular strength (HGS). | Physical performance (6MWT, 6-m walk test, TUG, chair stand).	NA.	NR	Non-clinical conditions	Age-related	Older adults	None	NA	NA	NA
NCT03792646	Dietary advice + food supplement	Protein supplement	Protein supplement (whey protein)	20	NA	NA	NA	NA	NA	NA	NA	NA	NA	NA	High-protein diet	Dietary advice	Dietitian	Exercise or Physical activity	NA	NA	NA	NA	Arm 1: Protein supplement (20 g whey protein after strength training) + dietary advice (instructed to ingest 1.0-1.2 g/kg/d protein by a dietitian, but no nutrition counselling is being provided*) + resistance training.	Arm 2: Instructed to ingest 1.0-1.2 g/kg/d protein + resistance training.	NA	12	NA	NA	after 6 months	Secondary	FFM	BIA	NA	Primary	HGS, knee extension [isokinetic dynamometer]	HGS, lower body strength	Primary	Balance	NA	Muscular strength (HGS, knee extension [isokinetic dynamometer]). | Physical performance (balance).	FFM (by BIA).	NR	Clinical conditions	Obesity & Metabolic diseases	Obesity, diabetes, and cardiometabolic diseases (T2DM)	None	NA	NA	65
NCT03798418	Dietary advice	NA	NA	NA	NA	NA	NA	NA	NA	NA	NA	NA	NA	NA	NR	Dietary advice	NR	Exercise or Physical activity	NA	NA	NA	NA	Arm 1: Nutrition counselling (4-5 session; missing details, aims, duration of each session) + resistance exercise.	Arm 2: Resistance exercise.	NA	NA	3	NA	NR	Primary	SM	Ultrasound	NA	Primary	HGS	HGS	Primary + Secondary	Primary: 6-m walk test, gait parameters; secondary: balance	Primary	SM (by US). | Muscular strength (HGS). | Physical performance (6-m walk test, gait parameters).	Physical performance (balance).	NR	Clinical conditions	Multiple clinical conditions	Stroke, Osteoporosis, Chronic Kidney Diseases, Cancer of any type	None	NA	NA	55
NCT03818802	Food supplement	Vitamins	Vitamins (B3)	NA	NA	NA	NA	NA	NA	NA	NA	NA	NA	NA	NA	NA	NA	Exercise or Physical activity	NA	NA	NA	NA	Arm 1: Vitamin B3 (1000 mg/d nicotinamide riboside) + exercise during the last 1.5 mo. of the nutrition intervention.	Arm 2: Placebo supplement + exercise in the last 1.5 mo.	NA	NA	6	NA	NR	NA	NA	NA	Primary	NA	NA	NA	Primary	VO2max, 6MWT, SPPB	NA	Muscle synthesis (muscle biopsy). | Physical performance (VO2max, 6MWT, SPPB).	NA.	NR	Non-clinical conditions	Age-related	Older adults	None	NA	NA	65
NCT03835416	Dietary advice + food product	NA	NA	NA	NA	NA	NA	NA	NA	NA	NA	NA	High-protein food product	NA	High-protein diet	Dietary advice	NR	NA	NA	NA	NA	NA	Arm 1: High-protein diet (target: >30 g protein per meal, 1.2 g/kg/d protein; high-protein food (fourteen servings of high quality [30 g/serving] protein [lean meats, low fat dairy products] provided to participants each wk to increase compliance) + nutrition counselling (weight loss diet, weekly group support).	Arm 2: Standard protein diet (0.8 g/kg/d protein + whey protein powder: 15 g/serving, 7 servings/wk).	NA	NA	6	NA	12 months after baseline	Secondary	SM, FFM	CT, ADP	NA	Secondary	HGS, knee extension (isokinetic dynamometer)	HGS, lower body strength	Primary + secondary	Primary: SPPB; Secondary: 6MWT, TUG, 30CST	Secondary	Physical performance (SPPB).	SM (by CT), FFM (by ADP). | Muscular strength (HGS, knee extension [isokinetic dynamotry]). | Physical performance (6MWT, TUG, 30CST).	NR	Clinical conditions	Obesity & Metabolic diseases	Obesity, diabetes, and cardiometabolic diseases (Pre-diabetes)	Obesity	BMI >30 kg/m2	NA	NA
NCT03842579	Food modification + food product	NA	NA	NA	NA	NA	NA	NA	NA	NA	NA	NA	High-protein food product	NA	High-protein diet	NA	NA	Exercise or Physical activity	NA	NA	NA	NA	Arm 1: Protein-rich food (usual diet + milk-based protein-rich products [e.g., skimmed milk, low-fat yoghurts with a high protein content, chocolate milk, cottage cheese, and ordinary low-fat cheese) will be delivered to participants in order to achieve 1.5 g/kg/d of protein) + resistance training. | Arm 2: Protein-rich food (same as in arm 1).	Arm 3: Nutrition recommendation (material on the European recommendations for older adults on diet and physical activity + two seminars on the topic of healthy aging).	NA	16	NA	NA	NR	Secondary	LST, FFM	DXA, BIA	NA	Primary + secondary	Primary: lower leg power; Secondary: jump power, HGS, knee extension (isometric leg press), Upper body ball throwing	HGS, lower body strength, upper body strength	Secondary	SPPB, walking speed [6MWT, 2MWT], stand and reach, 6-m walk test, rising from laying position	Secondary	Muscular strength (lower leg power [Nottingham Leg Rig]).	LST (by DXA), FFM (by BIA). | Muscular strength (jump power, HGS, knee extension [isometric test], ball throwing). | Physical performance (SPPB, walking speed [6MWT, 2MWT], stand and reach, 6M, rising from laying position).	NR	Non-clinical conditions	Age-related	Older adults	(Pre)frailty	SHARE-FI75+ criteria	NA	NA
NCT03867006	Food supplement + food product	Protein supplement	Protein supplement (whey protein) + food-rich product (high CHO)	30	NA	NA	NA	NA	NA	NA	NA	NA	High-CHO food product	NA	NA	NA	NA	NA	NA	NA	NA	NA	Arm 1: Protein supplement (30 g/d whey protein at lunch) + late evening snack (60 g/d CHO after dinner). | Arm 2: Protein supplement (same as arm 1).	Arm 3: No intervention.	90	NA	NA	NA	NR	Primary	ALST	DXA	NA	Secondary	HGS, knee extension	HGS, lower body strength	Secondary	6MWT, TUG	NA	ALST (by DXA).	Muscular strength (HGS, knee extension test). | Physical performance (6MWT, TUG).	NR	Non-clinical conditions	Age-related	Older adults	Weight loss OR low BMI OR Malnutrition	weight loss; or BMI: 16-21 kg/m2; or albumin: 30-35 g/L; or MNA: 17-23.5; or SEGA>8).	NA	NA
NCT03892070	Food supplement	HMB	HMB	NA	NA	NA	NA	NA	NA	3	NA	NA	NA	NA	NA	NA	NA	NA	NA	NA	NA	NA	Arm 1: HMB supplement (3 g/d).	Arm 2: Placebo supplement (3 g/d mannitol).	NA	12	NA	NA	24 weeks after enrollment	Primary	FFM	BIA	NA	Secondary	HGS	HGS	Secondary	6MWT	NA	FFM (by BIA).	Muscular strength (HGS). | Physical performance (6MWT).	NR	Clinical conditions	Chronic liver disease	Chronic liver disease (cirrhosis)	None	NA	NA	18
NCT04028206	Dietary advice + food supplement	HMB	HMB	NA	NA	NA	NA	NA	NA	3	NA	NA	NA	NA	NR	Dietary advice	Dietitian + research staff	Exercise or Physical activity	NA	NA	NA	NA	Arm 1: HMB (3 g/d, before exercise) + dietary advice (written by a RD, and transferred to participants by research staff*) + elastic band-exercise. | Arm 2: HMB (same as arm 1) + dietary advice (same as arm 1) + vibration treatment.	Arm 3: No intervention.	NA	NA	3	NA	NR	Secondary	Estimated SM	DXA	NA	Primary + Secondary	Primary: Quadriceps muscle contraction (dynamometer), Secondary: HGS	HGS, lower body strength	Secondary	6-m walk test, TUG, balance	Secondary	Muscular strength (knee extension strength test).	Estimated whole body muscle mass (by DXA). | Muscular strength (HGS). | Physical performance (6-m walk test, TUG, balance).	NR	Non-clinical conditions	Age-related	Older adults	Sarcopenia	AWGS	NA	NA
NCT04048616	Food supplement	Protein supplement + other products	Protein supplement (whey protein) + potassium bicarbonate	NA	1.5	NA	NA	NA	NA	NA	NA	NA	NA	NA	NA	NA	NA	NA	NA	NA	NA	NA	Arm 1: Protein supplement (1.5 g/kg/d whey protein) + potassium bicarbonate (81 mmol/d). | Arm 2: Protein supplement (same as arm 1) + microcrystalline cellulose. | Arm 3: Maltodextrin + potassium bicarbonate (same as arm 1).	Arm 4: Maltodextrin + microcrystalline cellulose.	NA	24	NA	NA	NR	Secondary + Exploratory	Secondary: ALST; Exploratory: SM	Secondary: DXA; Exploratory: D3-creatine dilution	NA	Primary + Secondary	Primary: Muscle power using a double leg press. Secondary:Knee extension, HGS	HGS, lower body strength	Secondary	SPPB	NA	Muscular strength (double leg press power test).	ALST (by DXA), SM (by D3-creatine dilution). | Muscular strength (HGS, knee extension strength). | Physical performance (SPPB).	NR	Non-clinical conditions	Age-related	Older adults	None	NA	NA	NA
NCT04109911	Food supplement	Fermented oyster extract	Fermented oyster extract	NA	NA	NA	NA	NA	NA	NA	NA	NA	NA	NA	NA	NA	NA	NA	NA	NA	NA	NA	Arm 1: Fermented oyster extract (1,200 mg/d).	Arm 2: Placebo supplement.	NA	12	NA	NA	NR	NA	NA	NA	NA	Primary	Knee extension test [isokinetic dynamometry]	Lower body strength	NA	NA	NA	Muscular strength (knee extension test [isokinetic dynamometry]).	NA.	NR	Non-clinical conditions	Age-related	Older adults	Low muscle mass	<110% of the estimated standard lean mass by BIA	NA	NA
NCT04123938	Food modification + food supplement	Protein supplement	Protein supplement (pea protein)	NA	0.35	NA	NA	NA	NA	NA	NA	NA	NA	NA	Weight loss	NA	NA	NA	NA	NA	NA	NA	Arm 1: Protein supplement (0.35 g/kg/d soluble pea protein; Nutralys S85) + weight loss regimen. | Arm 2: Protein supplement (0.35 g/kg/d whey protein concentrate; 80% Instant Kosher) + weight loss regimen.	Arm 3: Placebo supplement (maltodextrin) + weight loss regimen.	NA	12	NA	NA	NR	Primary	Estimated SM	DXA	NA	Primary	HGS	HGS	Primary	Gait speed	NA	Estimated SM (by DXA). | Muscular strength (HGS). | Physical performance (gait speed).	NA.	NR	Clinical conditions	Obesity & Metabolic diseases	Obesity, diabetes, and cardiometabolic diseases (obesity)	None	BMI >30 kg/m2, fat mass >23% for men and >32 for women [by BIA]).	NA	30
NCT04240600	Oral nutritional supplement	NA	NA	NA	NA	NA	NA	40	NR	NR	26.8	High protein, omega-3 enriched ONS	NA	NA	NA	NA	NA	NA	NA	NA	Chemotherapy/radiotherapy	NA	Arm 1: High-protein, omega-3 enriched ONS (600 kcal/d, protein 40 g/d, 26.8 g/d EPA + DHA [Supportan DKN]) (the formula is orally given*) + induction chemotherapy.	Arm 2: Standard formula (474.2 kcal/d, 17.6 g/d protein [Fresubin® Original DRINK]) + induction chemotherapy.	21	NA	NA	NA	one-year follow-up for late mortality and 2 yearcuantitative levels of VEGF´s RNA expression	Secondary	FFM	BIA	NA	NA	NR	NR	NA	NA	Secondary	NA.	FFM, phase angle (by BIA).	NR	Clinical conditions	Cancer	Leukemia	Malnutrition	NRS ≥3	NA	18
NCT04246918	Dietary advice + food supplement	Amino acids	Amino acid (BCAA)	NA	NA	16	NA	NA	NA	NA	NA	NA	NA	NA	High-protein diet	Dietary advice	Nutritionist	NA	NA	NA	NA	NA	Arm 1: BCAA-rich supplement (16 g/d) + customized diet chart (30-35 kcal/kg/d, total protein intake: 1.5 g/kg/d + nutrition counselling*)	Arm 2: Whey protein + customized diet chart (30-35 kcal/kg/d, total protein intake: 1.5 g/kg/d + nutrition counselling*)	NA	NA	3	NA	NR	Primary	Estimated SM	DXA	NA	Secondary	HGS	HGS	NA	NA	Secondary	Estimated SM (by DXA).	Muscle fibre CSA (muscle biopsy). | Muscular strength (HGS).	NR	Clinical conditions	Chronic liver disease	Chronic liver disease (cirrhosis)	Low BMI OR Normal BMI	Corrected BMI in the range <22.9 kg/m2.	NA	18
NCT04262934	Food supplement	Vitamins	Vitamins (D)	NA	NA	NA	NA	NA	NA	NA	NA	NA	NA	NA	NA	NA	NA	NA	NA	NA	Hemodialysis	NA	Arm 1: Vitamin D (oral cholecalciferol 100.000 UI every month) + hemodialysis.	Arm 2: No intervention.	NA	NA	6	NA	NR	NA	NA	NA	NA	Primary	HGS	HGS	NA	NA	Secondary	Muscular strength (HGS).	NA.	NR	Clinical conditions	Chronic kidney disease	Chronic kidney disease	None	NA	undergoing hemodialysis	NA
NCT04264013	Food product	NA	NA	NA	NA	NA	NA	NA	NA	NA	NA	NA	High-protein food product	NA	NA	NA	Na	Exercise or Physical activity	NA	NA	NA	NA	Arm 1: Protein-rich food (usual diet + 4 eggs/d) + exercise.	Arm 2: Exercise.	NA	12	NA	NA	NR	Secondary	LST	DXA	NA	Secondary	HGS	HGS	NA	NA	NA	NA	LST (by DXA). | Muscular strength (HGS).	NR	Non-clinical conditions	Age-related	Older adults	None	NA	NA	60
NCT04279951	Food supplement	Omega-3	Omega-3	NA	NA	NA	NA	NA	NA	NA	NA	NA	NA	NA	NA	NA	NA	Exercise or Physical activity	NA	NA	NA	NA	Arm 1: Omega 3 supplement (1 g/d N-3 PUFA) + resistance training. | Arm 2: Placebo supplement (1 g/d sunflower oleic oil) + resistance training.	Arm 3: No intervention.	NA	20	NA	resistance exercise: 13 wks	NR	Primary + Secondary	Primary: SM thickness; Secondary: LST, SM	Primary: ultrasound; Secondary: DXA, MRI	Secondary	Secondary	knee extension [isometric and isokinetic tests], peak power [cycling test]	Lower body strength	Secondary	VO2mx (cycling test), endurnance (max reps 70% 1RM)	Secondary	SM (by US).	LST (by DXA), SM (by MRI). | Muscular strength (knee extension [isometric and isokinetic tests], peak power [cycling test]). | Physical performance (VO2max [cycling test], endurance (max reps 70% 1RM). | Muscle synthesis rate.	NR	Clinical conditions	Obesity & Metabolic diseases	Obesity, diabetes, and cardiometabolic diseases (obesity)	None	BMI >30 kg/m2	NA	30
NCT04282603	Oral nutritional supplement	NA	NA	NA	NA	NA	85000	20	NR	NR	NR	High-protein ONS	NA	NA	Weight loss	NA	NA	NA	NA	NA	NA	NA	Arm 1: PHASE 1 (weight loss, 1200 kcal/d): Meal replacement ONS (5 servings /d; 85 g/d essential amino acids mixture; 20 g/d intact protein*) + 400 kcal/d of solid food. PHASE 2 (weight maintenance; not attempting to manipulate energy intake*): meal replacement (1 serving/d; same as phase 1) + normal diet.	Arm 2: PHASE 1 (weight loss, 1200 kcal/d): Bariatrics Advantage meal replacement ONS (5 servings/d; 135 g/d intact protein* ) + 400 kcal/d of solid food; PHASE 2 (weight maintenance, not attempting to manipulate energy intake*): Bariatric Advantage meal replacement (1 serving/d; same as phase 1) + normal diet.	NA	24	NA	PHASE 1: 12 wks; PHASE 2: 12 wks	NR	Primary	LST, SM	DXA, MRI	NA	NA	NA	NA	Primary + Secondary	Primary: 6MWT; Secondary: timed step test, timed floor transfer test	NA	LST (by DXA), SM (by MRI). | Physical performance (6MWT).	Muscular strength (HGS). | Physical performance (timed step test, timed floor transfer test).	NR	Clinical conditions	Obesity & Metabolic diseases	Obesity, diabetes, and cardiometabolic diseases (obesity)	None	BMI 30-40 kg/m2	NA	60
NCT04306536	Dietary advice + Oral nutritional supplement	NA	NA	NA	NA	NA	NA	40	NA	NA	NA	High-protein ONS	NA	NA	Best local diet (similar to Mediterranean diet)	Dietary advice	Dietitian	Physical rehabilitation	Orthopedic surgery	Postoperative	NA	NA	Arm 1: HP-ONS (40 g whey protein, 6 g/d leucine, 18 g/d CHO, 6 g/d fat, 1600 vitamin D, mixture of vitamins, minerals, and fibers [Fortifit®; Nutricia]) + best local diet (similar to the Mediterranean eating pattern: the meal usually consists of a first course, a second course [main protein source], 1 portion of vegetables, bread and fruit; patients may consume ad libitum but they are advised to …	Arm 2: Best local diet (same as arm 1) + physical rehabilitation.	NA	4	NA	NA	NR	Secondary	Estimated SM, FFM, calf circumference	BIA, anthropometrics	NA	Secondary	HGS	HGS	Primary + secondary	Primary (10-m walk test); secondary (TUG)	NA	Physical performance (10-m walk test).	Estimated SM and FFM (by BIA), anthropometrics (calf circumference). | Muscular strength (HGS). | Physical performance (TUG).	NR	Clinical conditions	Musculoskeletal conditions	Musculoskeletal conditions (acute hip fracture)	None	NA	Admitted for physical rehabilitation after surgery for hip fracture	NA
NCT04309292	Food supplement	Pre-/probiotic supplement	Pre-/probiotic supplement + amino acid (BCAA)	NA	NA	3.32	NA	NA	NA	NA	NA	NA	NA	NA	NA	NA	NA	NA	NA	NA	NA	NA	Arm 1: Pre- and probiotic formula (six bacteria strains, inulin, FOS [Darmocare Pre]) + BCAA supplement (1.66 g/d L-leucine, 0.83 g/d L-isoleucine, 0.83 g/d L-valine*).	Arm 2: Maltodextrin + BCAA supplement* (same as arm 1).	NA	12	NA	NA	NR	NA	NA	NA	NA	Secondary	HGS	HGS	Primary	5CRT	NA	Physical performance (5CRT).	Muscular strength (HGS).	NR	Non-clinical conditions	Age-related	Older adults	None	NA	NA	60
NCT04351113	Food supplement	Botanic dietary supplement	Botanic dietary supplement (mitochondrial targeted antioxidante mitoquinone)	NA	NA	NA	NA	NA	NA	NA	NA	NA	NA	NA	NA	NA	NA	NA	NA	NA	NA	NA	Arm 1: Botanic dietary supplement (mitochondrial targeted antioxidante mitoquinone: 160 mg/d on day 1 of bed rest, 40 mg/d on days 2-5 of bed rest) + bed rest.	Arm 3: Placebo + bed rest.	5	NA	NA	NA	10 days	Secondary	Estimated SM	DXA	NA	Secondary	Knee extension (isometric test)	Lower body strength	NA	NA	NA	NA.	Estimated SM (by DXA). | Muscular strength (knee extension [isometric test]).	NR	Non-clinical conditions	Age-related	Older adults	None	NA	NA	65
NCT04471792	Food supplement	Creatine	Creatine	NA	NA	NA	NA	NA	NA	NA	NA	NA	NA	NA	NA	NA	NA	Exercise or Physical activity	NA	NA	NA	NA	Arm 1: Creatine supplement (first five days: 10 g/d creatine monohydrate; day 6 to week 4: 5 g/d creatine monohydrate) + muscle stretching.	Arm 2: Placebo supplement (cellulose) + muscle stretching.	NA	4	NA	NA	NR	NA	NA	NA	NA	NA	NA	NA	Primary	6MWT	NA	Physical performance (6MWT).	NA.	NR	Clinical conditions	Cardiovascular diseases	Obesity, diabetes, and cardiometabolic diseases (stable peripheral arterial disease)	None	NA	NA	40
NCT04496856	Food supplement	Protein supplement	Protein supplement (whey protein)	30	NA	NA	NA	NA	NA	NA	NA	NA	NA	NA	NA	NA	NA	NA	Orthopedic surgery	Postoperative	NA	NA	Arm 1: Protein supplement (30 g/d whey protein) + orthopedic surgery.	Arm 2: Placebo supplement (30 g/d collagen peptides)	30	NA	NA	NA	NR	Primary	FFM	BIA	NA	Secondary	HGS, knee extension	HGS, lower body strength	Secondary	CST	Secondary	FFM (by BIA).	Muscular strength (HGS, knee extension). | Physical performance (CST).	NR	Clinical conditions	Musculoskeletal conditions	Musculoskeletal conditions	None	NA	Scheduled either elective knee or hip surgery.	NA
NCT04510389	Food supplement	Protein supplement	Protein supplement (whey protein)	30	NA	NA	NA	NA	NA	NA	NA	NA	NA	NA	NA	NA	NA	NA	Bariatric surgery	Postoperative	NA	NA	Arm 1: Postoperative protein supplement (30 g/d whey protein) + bariatric surgery.	Arm 2: Placebo supplement (30 g/d maltodextrin).	NA	8	NA	NA	Between 18 and 24 months of surgery	Primary	SM	Ultrasound	NA	NA	NA	NA	NA	NA	NA	SM (by US).	NA.	NR	Clinical conditions	Obesity & Metabolic diseases	Obesity, diabetes, and cardiometabolic diseases (obesity)	None	NA	undergoing bariatric surgery.	20
NCT04516421	Food supplement	Protein supplement + other products	Protein supplement + BCAA + amino acids	14	NA	4.4	NA	NA	NA	NA	NA	NA	NA	NA	NA	NA	NA	NA	NA	NA	NA	NA	Arm 1: High protein supplement (90 kcal/d, 14 g/d protein, 0.6 g/d fat, 7 g/d CHO, 4.4 g/d BCAA, 2.4/d g glutamate, 0.5 g/d arginine and 0.4 g/d taurine [Affix Health, Taiwan Branch]).	Arm 2: Oat drink (8.3 kcal/d, 1.5 g/d protein, 0.5 g/d fat, 0.1 g/d CHO [Zhan Xuan, Co. Ltd., Taiwan).	NA	12	NA	NA	NR	Primary	Estimated SM	BIA	NA	Secondary	HGS	HGS	Seconday + exploratory	6-meter walk test (Gait speed), SPPB	NA	Estimated SM (by BIA).	Muscular strength (HGS). | Physical performance (6-m walk test, SPPB).	NR	Non-clinical conditions	Age-related	Older adults	Sarcopenia	AWGS	NA	65
NCT04552574	Food modification + oral nutritional supplement	NA	NA	NA	NA	NA	NA	NR	NR	NA	NR	Omega-3 enriched ONS	NA	NA	Omega-3 balanced diet	NA	NA	NA	NA	NA	NA	NA	Arm 1: Home meal replacement ONS (omega-3 balanced diet; ratio of omega-3 to omega-6 <1:4 [developed by Agricultural entity Green Grass Co., Ltd]).	Arm 2: No intervention (normal diet).	NA	4	NA	NA	NR	Primary	LST	NR	NA	NA	NA	NA	NA	NA	NA	LST (missing technique).	NA.	NR	Clinical conditions	Obesity & Metabolic diseases	Obesity, diabetes, and cardiometabolic diseases (Metabolic diseases)	Overweight OR obesity	NA	NA	NA
NCT04567459	Food supplement	Amino acids	Amino acid mixture	NA	NA	NA	18000	NA	NA	NA	NA	NA	NA	NA	NA	NA	NA	NA	Cancer surgery	Postoperative	Chemotherapy/radiotherapy	NA	Arm 1: Amino acid mixture (18 g/d multiple amino acids + selenium, vitamin, electrolyte, fat, and sugar* [Premium amino acids]) + adjuvant chemotherapy.	Arm 2: Adjuvant chemotherapy.	NA	NA	6	NA	NR	Primary	ALST, SM	DXA, CT	NA	Primary	HGS	HGS	Primary	Gait speed	NA	ALST (by DXA), SM (by CT). | Muscular strength (HGS). | Physical performance (gait speed).	NA.	NR	Clinical conditions	Cancer	Colorectal cancer	None	NA	After radical operation for stage II-III.	NA
NCT04574271	Dietary advice	NA	NA	NA	NA	NA	NA	NA	NA	NA	NA	NA	NA	NA	Personalized dietary advice according to nutritional status	Dietary advice	Research staff	Exercise or Physical activity	NA	NA	NA	NA	Arm 1: Intensive personalized dietary advice according to nutritional status (education is being carried out by the research staff*) + exercise.	Arm 2: Usual dietary advice for older adults + exercise.	NA	NA	12	NA	NR	NA	NA	NA	NA	NA	NA	NA	Primary	TUG	Secondary	Physical performance (TUG).	NA	NR	Non-clinical conditions	Age-related	Older adults	(Pre)frailty	1 or 2 Fried criteria	NA	NA
NCT04600154	Food supplement	Pre-/probiotic supplement	Fermented soybean extract	NA	NA	NA	NA	NA	NA	NA	NA	NA	NA	NA	NA	NA	NA	NA	NA	NA	Chemotherapy/radiotherapy	NA	Arm 1: Fermented soybean extract (8 ml/d MS-20, specific fraction of fermented soy) + chemotherapy.	Arm 2: Placebo supplement + chemotherapy.	NA	12	NA	NA	16 wks after start of intervention.	Secondary	SM	CT	NA	NA	NA	NA	NA	NA	Secondary	NA.	SM (by CT).	NR	Clinical conditions	Cancer	Pancreatic cancer	(Pre)cachexia	NA	NA	20
NCT04612127	Food supplement	Botanic dietary supplement	Botanic dietary supplement (spinach extract)	NA	NA	NA	NA	NA	NA	NA	NA	NA	NA	NA	NA	NA	NA	Exercise or Physical activity	NA	NA	NA	NA	Arm 1: Botanic dietary supplement (1000 md/d spinach extract) + resistance exercise.	Arm 2: Placebo supplement (sucrose) + exercise.	90	NA	NA	NA	NR	Secondary	Estimated SM	DXA, BIA	NA	Primary	Knee extension (isokinetic & isometric dynamometry)	Lower body strength	Secondary	Balance (force platform Kistler)	Secondary	Muscular strength (knee extension [isometric and isokinetic dynamometry]).	Estimated SM (by DXA and BIA). | Physical performance (balance).	NR	Non-clinical conditions	Age-related	Older adults	None	NA	NA	50
NCT04617951	Food supplement	Botanic dietary supplement	Botanic dietary supplement (seaweed extract)	NA	NA	NA	NA	NA	NA	NA	NA	NA	NA	NA	NA	NA	NA	NA	NA	NA	NA	NA	Arm 1: Botanic dietary supplement (seaweed extract: 300 mg/d Ishige Okamurae extracts).	Arm 2: Placebo supplement.	NA	12	NA	NA	NR	Secondary	ALST and estimated SM	DXA	NA	Primary	knee extension test [isokinetic dynamometry]	Lower body strength	NA	NA	Secondary	Muscular strength (knee extension test [isokinetic dynamometry]).	ALST and estimated SM (by DXA).	NR	Non-clinical conditions	Age-related	Older adults	Low muscle mass	<110% of the standard FFM as measured by BIA	NA	50
NCT04621721	Dietary advice	NA	NA	NA	NA	NA	NA	NA	NA	NA	NA	NA	NA	NA	Healthy eating pattern	Dietary advice	Research staff + self-help sources	NA	NA	NA	NA	NA	Arm 1: Nutrition education (education material for patients with cancer; healthy eating pattern; research assistant will discuss material with participants).	Arm 2: Exercise program.	NA	16	NA	NA	NR	NA	NA	NA	NA	Primary	Lower body strnegth (isokinetic dynamometry)	Lower body strength	Primary	gait [GAITRite System with 3D motion], balance	Primary	Muscular strength (lower body [isokinetic dynamometry]). | Physical performance (gait [GAITRite System with 3D motion], balance).	NA.	NR	Clinical conditions	Cancer	Breast cancer survivor	Taxane-induced peripheral neuropathy.	NA	NA	NA
NCT04628754	Dietary advice + food modification	NA	NA	NA	NA	NA	NA	NA	NA	NA	NA	NA	NA	NA	High-protein diet	Dietary advice	Dietitian + other health care professional	Exercise or Physical activity	NA	NA	NA	NA	Arm 1: High-protein diet (dietary guidance of 1.2 g/kg/d of protein by multidisciplinary team input, including dieticians*) + resistance exercise.	Arm 2: Standard care.	NA	NA	3	NA	NR	Secondary	Estimated SM	BIA	NA	NA	NA	NA	NA	NA	NA	NA.	Estimated SM (by BIA).	NR	Non-clinical conditions	Age-related	Older adults	(Pre)frailty	Rockwood clinical frailty scale score 4 or 5	NA	NA
NCT04630977	Dietary advice + food supplement	Multi-ingredient supplement	Multi-ingredient supplement (CHO, amino acid, caffeine, guarana, magnesium)	NA	NA	NA	6.8	NA	NA	NA	NA	NA	NA	NA	Mediterranean diet	Dietary advice	NR	Exercise or Physical activity	NA	NA	NA	NA	Arm 1: Multi-ingredient pre-workout supplement (25 g/d powder: 90 Kcal/d, 15 g/d CHO [isomaltulose, fructose, maltodextrin], 6.8 g/d essential amino-acids [2.5 g/d beta-alanine, 2.5 g/d L-arginine AKG, 800 mg/d L-leucine, 500 mg/d taurine, 500 mg/d L-citrulline], 2 g/d creatine monohydrate, 800 mg/d guarana extract, 160 mg/d caffeine, 112.5 mg/d magnesium) + Nutritional Patterns Guideline (based …	Arm 3: Non-caloric formula + Nutritional Patterns Guideline (same as arm 1) + resistance training.	NA	NA	12-24 (if high adherence)	24 mo if high adherence	NR	Primary	FFM	BIA	NA	Primary	Upper-body push strength; jump test (power)	Lower body strength, upper body strength	Primary	Single-leg balance	Primary	FFM (by BIA). | Muscular strength (upper-body push strength, jump test). | Physical performance (balance).	NA.	NR	Non-clinical conditions	Age-related	Older adults	None	NA	NA	40
NCT04691986	Food supplement	Vitamins	Vitamins (B3)	NA	NA	NA	NA	NA	NA	NA	NA	NA	NA	NA	NA	NA	NA	NA	NA	NA	NA	NA	Arm 1: Vitamin B3 (1000 mg/d nicotinamide riboside).	Arm 2: Placebo supplement (micro cellulose powder).	NA	12	NA	NA	NR	Secondary	FFM	BIA	Secondary	Primary	HGS, lower limbs [handheld dynamometry]	HGS, lower body stength	Primary + secondary	Primary (VO2max test; gait speed); Secondary (SPPB)	Secondary	Muscular strength (HGS, lower limbs [handheld dynamometry]). | Physical performance (VO2max, gait speed).	FFM (by BIA). | Physical performance (SPPB). | Muscle synthesis rate (muscle biopsy).	NR	Non-clinical conditions	Age-related	Older adults	None	NA	NA	65
NCT04701398	Dietary advice + food supplement	Protein supplement	Protein supplement (lyophilized protein)	20 to 40	NA	NA	NA	NA	NA	NA	NA	NA	NA	NA	Stabilize or improve diet	Dietary advice	Nutritionist	Exercise or Physical activity	Kidney transplant	Preoperative	NA	Psychological advice	Arm 1: Preoperative, postexercise protein supplement (lyophilized protein 3 times/wk; severe malnutrition: 40 g/d, 600 kcal; moderate malnutrition or overweight: 20 g/d, 300 kcal; advice to stabilize diet or improve habits** ) + exercise + psychological advice + kidney transplant.	Arm 2: Standard care + kidney transplant.	NA	8	NA	Induction = 8 wks; maintenance = from week 9 up to kidney transplant (missing details about nutrition intervention during maintenance).	1 year average	Secondary	Estimated SM	DXA	NA	Secondary	HGS, knee extension, respiratory muscles	HGS, lower body strength, respiratory strength	NA	NA	Secondary	NA.	Estimated SM (by DXA). | Muscular strength (HGS, knee extension, respiratory muscles).	NR	Clinical conditions	Chronic kidney disease	Chronic kidney disease	None	NA	undergoing transplantation (waitlist).	NA
NCT04702087	Food supplement	Pre-/probiotic supplement	Probiotic supplement + amino acid (leucine) + omega-3	NA	NA	NA	2500	NA	NA	NA	0.5	NA	NA	NA	NA	NA	NA	NA	NA	NA	NA	NA	Arm 1: Omega 3 (500 mg) + leucine (2.5 g) + probiotic (Lactobacillus paracasei PS23).	Arm 2: Isocaloric formula.	60	NA	NA	NA	NR	Primary	FFM	DXA	NA	Secondary	HGS	HGS	Secondary	Tinetti scale, SPPB	Secondary	FFM (by DXA*).	Muscular strength (HGS*) | Physical performance (Tinetti scale, SPPB).	NR	Non-clinical conditions	Age-related	Older adults	Sarcopenia	EWGSOP2	NA	NA
NCT04734951	Oral nutritional supplement	NA	NA	NA	NA	NA	NA	8.6	NR	1.5	NA	High protein, HMB-enriched ONS	NA	NA	NA	NA	NA	Exercise or Physical activity	NA	NA	NA	NA	Arm 1: High-protein, HMB enriched ONS supplement (8.6 g/d protein, 1.5 g/d HMB-Ca in 237 ml of ONS [Ensure Advanced®]) + resistance exercise. | Arm 2: HMB-ONS supplement (same as arm 1).	Arm 3: Resistance exercise.	NA	14	NA	NA	NR	Primary	Muscle quality	BIA	NA	Secondary	lower body power* [isokinetic dynamometry]	Lower body strength	Secondary	SPPB	Secondary	Muscle quality index (upper body: HGS/arm FFM by BIA; lower body: knee extension strength/leg FFM by BIA).	Muscular strength (lower body power* [isokinetic dynamometry]). | Physical performance (SPPB).	NR	Non-clinical conditions	Age-related	Older adults	None	NA	NA	65
NCT04741373	Dietary advice + Oral nutritional supplement	NA	NA	NA	NA	NA	NA	NR	NR	NR	NR	ONS	NA	NA	NA	Dietary advice	Self-help sources	Physical rehabilitation	NA	NA	NA	NA	Arm1: ONS (400-600 kcal/d) [missing dosage] + rehabilitation exercise + health education.	Arm 2: Rehabilitation exercise + health education. | Arm 3: Health education.	NA	12	NA	NA	NR	Primary	Estimated FFM, SM	Anthropometrics	NA	Secondary	HGS	HGS	Secondary	6MWT	NA	Estimated FFM, SM (anthropometry)	Muscular strength (HGS). | Physical performance (6MWT).	NR	Clinical conditions	Lung disease	Lung disease (COPD - stable)	Low BMI OR Malnutrition	MNF-SF ≤12 points, or BMI ≤21 kg/m2	NA	NA
NCT04751916	Food supplement	Amino acids + other products	Amino acid mixture + whey protein + creatine	NA	NA	NA	30000	NA	NA	NA	NA	NA	NA	NA	NA	NA	NA	NA	Bariatric surgery	Postoperative	NA	NA	Arm 1: Postoperative amino acid supplement (30 g/d essential amino acid; proprietary formula : free essential amino acids (all EAAs except tryptophan), creatine monohydrate, and intact whey protein concentrate*).	Arm 2: Postoperative protein supplement (30 g/d whey protein [Beneprotein®]).	NA	NA	6	NA	NR	Primary	LM, SM	DXA, D3Cr	Secondary	NA	NA	NA	NA	NA	NA	LST (by DXA*), SM (by D3Cr*).	Muscle protein synthesis rate.	NR	Clinical conditions	Obesity & Metabolic diseases	Obesity, diabetes, and cardiometabolic diseases (obesity)	None	NA	undergoing bariatric surgery.	18
NCT04771377	Food supplement	Protein supplement	Protein supplement (whey protein)	NA	1.2	NA	NA	NA	NA	NA	NA	NA	NA	NA	NA	NA	NA	Exercise or Physical activity	Bariatric surgery	Postoperative	NA	NA	Arm 1: Postoperative high-protein supplement (1.2 g/kg/d protein isolate whey protein [Unjury Protein]) + physical activity + bariatric surgery. | Arm 2: Postoperative high-protein supplement (same as arm 1) + bariatric surgery.	Arm 3: Postoperative standard protein supplement (0.8 g/kg/d whey protein isolate [Unjury Protein]).	NA	NA	4	NA	8 and 12 mo after surgery.	Primary	FFM	DXA	NA	Primary	HGS, 1-RM	HGS, 1-RM	Primary	sit to stand, VO2	NA	FFM (by DXA). | Muscular strength (HGS, 1-RM). | Physical performance (sit and stand test, VO2max).	NA.	NR	Clinical conditions	Obesity & Metabolic diseases	Obesity, diabetes, and cardiometabolic diseases (obesity)	None	NA	undergoing bariatric surgery.	40
NCT04792307	Oral nutritional supplement	NA	NA	NA	NA	NA	NA	15	NA	NR	NR	High-protein ONS	NA	NA	NA	NA	NA	EMS	NA	NA	Hospitaization	NA	Arm 1: High-protein ONS (>15 g protein per serving after each bout of neuromuscular electrical stimulation [a range of supplements will be used to maximise compliance]*) + neuromuscular electrical stimulation.	Arm 2: Neuromuscular electrical stimulation	NA	≤6	NA	NA	after 6 months	Primary	SM thickness (vastus lateralis and tibialis)	Ultrasound	NA	Primary	HGS, lower limb (isometric dynamometer)	HGS, lower body strength	NA	NA	NA	SM (ultrasound). | Muscular strength (HGS; lower body [isometric dynamometer]).	NA.	NR	Clinical conditions	Musculoskeletal conditions	Musculoskeletal conditions (hospitalized due to incident fragility fracture)	None	NA	Hospitalization	NA
NL7554	Dietary advice + food modification	NA	NA	NA	NA	NA	NA	NA	NA	NA	NA	NA	NA	NA	High-protein diet	Dietary advice	Dietitian	Physical rehabilitation	NA	NA	NA	NA	Arm 1: High-protein diet (1.5 g/kg/d protein) + nutrition counselling (tailor-made changes in diet to meet high-protein diet goals) + orthopedic rehabilitation.	Arm 2: Standard care + orthopedic rehabilitation.	NA	NA	6	NA	NR	Primary	SM, FFM	DXA, Ultrasound, BIA	NA	Primary	HGS	HGS	Primary	SPPB	Secondary	SM (DXA, ultrasound*); FFM (BIA*). | Muscular strength (HGS*). | Physical performance (SPPB*).	NA.	NR	Clinical conditions	Musculoskeletal conditions	Musculoskeletal conditions (acute hip fracture)	None	NA	NA	NA
NL7801	Dietary advice + food modification	NA	NA	NA	NA	NA	NA	NA	NA	NA	NA	NA	NA	NA	Whole foods plant-based diet	Dietary advice	Dietitian	Exercise or Physical activity	NA	NA	NA	Psychological advice	Arm 1: Whole foods plant-based diet (achieved through nutrition counselling + workshops cooking, 10 meetings during 16 wks program + 2 meeting during one-year program) + exercise + stress management.	Arm 2: Standard care.	NA	16	NA	There is also a one-year extension program (details not reported).	at 12 months	Secondary	FFM, estimated SM	DXA	NA	Secondary	HGS	HGS	Secondary	TUG	NA	NA.	FFM and estimated SM (by DXA). | Muscular strength (HGS). | Physical performance (TUG).	NR	Clinical conditions	Musculoskeletal conditions	Musculoskeletal conditions (osteoarthritis)	Metabolic syndrome	NA	NA	NA
NL8785	Dietary advice + food product	NA	NA	NA	NA	NA	NA	NA	NA	NA	NA	NA	High-protein food product	NA	High-protein diet	Dietary advice	Dietitian	Exercise or Physical activity	NA	NA	NA	NA	Arm 1: Nutrition counselling + protein-rich food (the dietary protein intervention consists of two parts: a) blended dietary counseling [two assignment sessions of 1-h each + five tele- health sessions all 20 – 30 minutes] and b) protein-rich food products. The dieticians provide personal nutritional advice considering the eating habits and preferences of the participant. In addition to coaching,…	Arm 2: Resistance exercise.	NA	12	NA	NA	NR	Secondary	NR	NR	NA	Primary + secondary	Primary: muscle strength measured by the 1-RM test; Secondary: handgrip strength	HGS, 1-RM	Secondary	NR	Secondary	Muscular strength (1-RM test).	Body composition is being assessed, but they did not report what techniques are being used. | Muscular strength (HGS). | Physical performance was described as an outcome, but missing details of techniques.	Yes	Non-clinical conditions	Age-related	Older adults	None	NA	NA	NA
NL8958	Food modification	NA	NA	NA	NA	NA	NA	NA	NA	NA	NA	NA	NA	NA	Energy restricted	NA	NA	NA	NA	NA	Chemotherapy/radiotherapy	NA	Arm 1: Preoperative caloric restriction (30% reduction in daily energy intake [~500-600 kcal/d] based on dietary intake and estimated energy requirements at baseline; meals are being provided to participants*; 7 d preoperative) + chemotherapy. | Arm 2: Exercise program (30% increase in energy expenditure) + chemotherapy.	Arm 3: Standard care + chemotherapy.	7	NA	NA	NA	NR	NA	NA	NA	Primary	NA	NA	NA	NA	NA	NA	Muscle synthesis rate (muscle biopsy).	NA.	NR	Clinical conditions	Cancer	Breast cancer	None	NA	lumpectomy or mastectomy	NR
NTR6432	Food supplement	Protein supplement	Protein supplement	35 to 70	NA	NA	NA	NA	NA	NA	NA	NA	NA	NA	NA	NA	NA	Exercise or Physical activity	NA	NA	Androgen deprivation therapy	NA	Arm 1: Protein supplement (35 g protein postexercise [twice a week] + 35 g protein every evening prior to sleep [is this ONS? Missing type; “allergies to whey protein” was considered an exclusion criteria, so my guess is that they are giving whey protein]) + resistance exercise + androgen deprivation therapy. | Arm 2: Placebo protein + resistance exercise + androgen deprivation therapy.	Arm 3: Standard care + androgen deprivation therapy.	NA	20	NA	NA	12 and 24 mo. after baseline.	Primary	LST, SM	DXA, CT	NA	Secondary	1-RM	1-RM	Secondary	VO2max, TUG, 30CST, stair climbing	Secondary	LST (by DXA), SM (by CT).	Muscular strength (1-RM test [upper or lower body?]). | Physical performance (VO2max, TUG, 30CST, stair climbing).	NR	Clinical conditions	Cancer	Prostate cancer	None	NA	androgen deprivation therapy	NA
PACTR202005538858076	Food modification	NA	NA	NA	NA	NA	NA	NA	NA	NA	NA	NA	NA	NA	Mediterranean diet	NR	NR	Exercise or Physical activity	NA	NA	NA	NA	Arm 1: Mediterranean diet (50% CHO, 30% fats, and 20% proteins; olive oil or canola oil as the main dietary fat; whole grains (4–6 serving per day), fruits (2–4 serving per day), vegetables (2–3 serving per day), fish (2-3 serving per week), oil seeds (1–2 serving per day), and legumes (2-4 serving per day) + aerobic and resistance exercise. (confirm if participants received nutrition counselling…	Arm 2: Aerobic and resistance exercise.	NA	24	NA	NA	NR	NA	NA	NA	NA	Primary	Handgrip (dynamometer); knee extension (isokinetic dynamometer)	HGS, lower body strength	NA	NA	NA	Muscular strength (HGS, knee extension [isokinetic dynamometer]).	NA.	NR	Clinical conditions	Musculoskeletal conditions	Musculoskeletal conditions (rheumatoid arthritis)	None	NA	NA	35
RBR-2s58pz	Food supplement	Protein supplement	Protein supplement (whey protein)	30	NA	NA	NA	NA	NA	NA	NA	NA	NA	NA	NA	NA	NA	Exercise or Physical activity	NA	NA	NA	NA	Arm 1: Postexercise protein supplement (30 g serum whey protein 2 hours after exercise) + resistance training.	Arm 2: Placebo supplement + resistance training.	NA	16	NA	NA	NR	NA	NA	NA	NA	Primary	1RM test	1-RM	NA	NA	Secondary	Muscular strength (1-RM test [missing upper or lower body]).	NA.	NR	Clinical conditions	Obesity & Metabolic diseases	Obesity, diabetes, and cardiometabolic diseases (T2DM)	None	NA	NA	65
RBR-7h834x	Dietary advice + food supplement	Amino acids + other products	Amino acid (BCAA) + omega-3	NA	NA	24	NA	NA	NA	NA	NA	NA	NA	NA	High-protein diet	Dietary advice	NR	NA	NA	NA	NA	NA	Arm 1: BCAA supplement (12 g/d leucine, 6 g/d isoleucine, 6 g/d valine) + omega 3 (6 g/d EPA) + eating plan (30-35 kcal/kg/d, 1.0-2.0 g/kg/d protein, 35% of total energy as fat + nutritional counselling [high-protein diet]*) | Arm 2: BCAA (same as arm 1) + eating plan (same as arm 1). | Arm 3: Omega 3 (same as arm 1) + eating plan (same as arm 1).	Arm 4: Eating plan (same as arm 1).	NA	8	NA	NA	NR	Primary	Arm muscle circumference; FFM	Anthropometrics; BIA	NA	NA	NA	NA	Secondary	6MWT	Primary	FFM (by BIA), arm muscle circumference and area.	Physical performance (6MWT).	NR	Clinical conditions	Cancer	Cervical cancer	(Pre)cachexia	NA	NA	20
RBR-7nk6g84	Food supplement	Protein supplement	Protein supplement (whey protein)	30		NA	NA	NA	NA	NA	NA	NA	NA	NA	NA	NA	NA	NA	Orthopedic surgery	Pre-/postoperative	NA	NA	Arm 1: Pre- and postoperative protein supplement (30 g/d whey protein delivering 26 g/d, 104 kcal/d; 2 wks. preoperative and 4 wks. postoperative) + orthopedic surgery.	Arm 2: Pre- and postoperative placebo supplement (30 g/d maltodextrin, 0 g/d protein, 114 kcal/d) + orthopedic surgery.	42	NA	NA	NA	3 mo after surgery.	Secondary	ALST	DXA	NA	Primary	HGS	HGS	NA	NA	Secondary	Muscular strength (HGS).	ALST by (DXA).	NR	Clinical conditions	Musculoskeletal conditions	Musculoskeletal conditions (spine surgery)	None	NA	undergoing spine surgery.	50
RBR-8xbqk5	Dietary advice + food modification	NA	NA	NA	NA	NA	NA	NA	NA	NA	NA	NA	NA	NA	Standard diet to maintain ideal body weight	Dietary advice	NR	NA	Kidney transplantation	Postoperative	NA	NA	Arm 1: Postoperative diet (25-30 kcal/kg/d total energy intake, 0.8-1.0 g/kg/d protein, <30% of total kcal/d fat, 50% of total kcal/d CHO) + nutritional counselling (confirm this) + kidney transplant.	Arm 4: Standard care + kidney transplant.	NA	NA	12	NA	NR	Secondary	LST	DXA	NA	NA	NA	NA	NA	NA	Secondary	NA.	LST (by DXA).	NR	Clinical conditions	Chronic kidney disease	Chronic kidney disease	None	NA	undergoing transplantation.	NA
RBR-9q7gg4	Food modification + food supplement	Protein supplement + other products	Protein supplement (whey protein) + creatine	NA	as needed to reach total 1.5 g/kg/bw	NA	NA	NA	NA	NA	NA	NA	NA	NA	High-protein diet	NA	NA	NA	NA	NA	NA	NA	Arm 1: Creatine supplement (20 g/d creatine) + protein supplement (powdered milk protein serum isolate to reach the target of 1.5 g of protein/kg/d).	Arm 2: Placebo supplement + protein supplement (same as arm 1).	7	NR	NR	During acute hospitalization.	NR	NA	NA	NA	NA	NA	NA	NA	Primary	6MWT, TUG	Secondary	Physical performance (6MWT, TUG).	NA.	NR	Clinical conditions	Cardiovascular diseases	Obesity, diabetes, and cardiometabolic diseases (after stroke)	None	NA	NA	NA
RBR-9snttn (Study 1*)	Dietary advice + fortified food	NA	NA	NA	NA	NA	NA	NA	NA	NA	NA	NA	NA	Leucine-enrich food	High-protein diet	Dietary advice	Dietitian	NA	Liver transplant	Preoperative	NA	NA	Arm 1: Preoperative leucine-enriched food (chocolates enriched with 7.5 g leucine) + meal plan (35 kcal/kg/d, 1.5 g/kg/d protein, 50-70% CHO, 20-30% fat, 25 g/d fiber, vitamins, minerals + nutritional counselling*) + liver transplant.	Arm 2: Preoperative placebo supplement + meal plan + liver transplant.	NA	12	NA	NA	NR	Primary	FFM, SM	BIA, CT, anthropometrics	NA	Primary	HGS	HGS	Primary	SPPB	Primary	FFM (by BIA), SM (by CT), and estimated SM (by anthropometrics: arm circumference, calf circumference, adductor pollicis muscle thickness, muscle circumference of the arm, arm muscle area). | Muscular strength (HGS). | Physical performance (SPPB).	NA.	NR	Clinical conditions	Chronic liver disease	Chronic liver disease (cirrhosis)	None	NA	undergoing liver transplant	NA
RBR-9snttn (Study 2*)	Dietary advice + food supplement	HMB	HMB-Ca +meal plan	NA	NA	NA	NA	NA	NA	3	NA	NA	NA	NA	High-protein diet	Dietary advice	Dietitian	NA	Liver transplant	Preoperative	NA	NA	Arm 1: Preoperative HMB supplement (3 g/d HMB-Ca) + meal plan (35 kcal/kg/d, 1.5 g/kg/d protein, 50-70% CHO, 20-30% fat, 25 g/d fiber, vitamins, minerals + nutritional counselling*) + liver transplant.	Arm 2: Preoperative placebo supplement + meal plan + liver transplant.	NA	12	NA	NA	NR	Primary	FFM, SM	BIA, CT, anthropometrics	NA	Primary	HGS	HGS	Primary	SPPB	Primary	FFM (by BIA), SM (by CT), and estimated SM (by anthropometrics: arm circumference, calf circumference, adductor pollicis muscle thickness, muscle circumference of the arm, arm muscle area). | Muscular strength (HGS). | Physical performance (SPPB).	NA.	NR	Clinical conditions	Chronic liver disease	Chronic liver disease (cirrhosis)	None	NA	undergoing liver transplant	NA
TCTR20190904006	Food supplement	Amino acids	Amino acid (BCAA)	NA	NA	12	NA	NA	NA	NA	NA	NA	NA	NA	NA	NA	NA	NA	NA	NA	NA	NA	Arm 1: BCAA-rich supplement (12 g/d* BCAA).	Arm 2: Placebo.	NA	NA	6	NA	9 mo after start of intervention.	Primary	SM	CT	NA	Primary	HGS	HGS	NA	NA	NA	SM (by CT). | Muscular strength (HGS).	NA.	NR	Clinical conditions	Chronic liver disease	Chronic liver disease (cirrhosis)	Sarcopenia	Defined by SM quantity (by CT) and HGS	NA	18
UMIN000042964	Food modification	NA	NA	NA	NA	NA	NA	NA	NA	NA	NA	NA	NA	NA	High-protein diet	NR	NR	Exercise or Physical activity	Orthopedic surgery	Preoperative	NA	NA	Arm 1: Preoperative high-protein diet (missing information; before and after exercise) + resistance exercise.	Arm 2: Resistance exercise.	NA	12	NA	NA	NR	Primary	SM	NR	NA	Primary	NR	NR	Primary	NR	Secondary	SM (missing technique). | Muscular strength (missing technique). | Functional performance (missing technique).	NA.	NR	Clinical conditions	Musculoskeletal conditions	Musculoskeletal conditions (total knee arthroplasty)	None	NA	undergoing total hip arthroplasty.	65
[truncated: 13 more columns]

## Sheet: Table S5
Table S5– Details regarding dietary advice interventions in clinical and non-clinical conditions.
Clinical condition	Trial ID	Type of intervention	Nature of intervention	Person delivering the intervention	Number of sessions	Duration of sessions	Aim of intervention
Cancer	ACTRN12610001005044	Nutritional counselling	Individualised person-centred counselling	Dietitian	9 sessions (1 session every week + 1 session every 2 weeks)	60 to 75 min	Healthy eating
	NCT02788955	Nutritional counselling	Individualised person-centred counselling + written material (information booklet)	Dietitian	2 sessions (1 session at baseline + 1 session at week 6)	NR	High-protein diet
	RBR-7h834x	Nutritional counselling	Patients are advised to eat a high-protein diet, as well as other recommendations on the distribution of macronutrients.	NR	NR	NR	High-protein diet
	DRKS00015744	Dietary advice	Individualised person-centred counselling to determine whether and which patients suffer from nutrition-relevant symptoms and can thuscover their energy requirements without or only with substitution of drinking food.	NR	13 wks, 4 sessions (1 at baseline and 3 repeated appointments over the study duration)	NR	Energy intake (30 kcal/kg/d)
	NCT02850172	Dietary advice	Individualised dietary advice	Other health care professional	5 months or up to curative surgery, 1 session every week	NR	Prevent weight and muscle loss during cancer therapy
	NCT03151291	Dietary advice	Individualised dietary advice	NR	NR	NR	Dietary advice (>1.0 g/kg/d protein)
	NCT04621721	Education and information	Written information sheet; information is discussed with research at each data collection encounter.	Research staff + self-help sources	5 sessions in total (1 session every 4 wks)	0:45-1:00 hrs/session	Healthy eating pattern
Chronic kidney disease	NCT04701398	Dietary advice	Dietary advice to stabilize or improve diet	Nutritionist	1 session at study baseline	NR	Stabilize or improve diet
	RBR-8xbqk5	Dietary advice	Eating plan with 4 follow-ups to strengthen nutritional guidelines	NR	NR	NR	Standard diet to maintain ideal body weight
Chronic liver disease	RBR-9snttn (Study 1*)	Nutritional counselling	Nutritional counselling to achieve eating/meal plan	Dietitian	4 sessions and 3 follow-ups to reinforce the prescription, modify or redo the prescription to improve adherence	NR	High-protein diet
	RBR-9snttn (Study 2*)	Nutritional counselling	Nutritional counselling to achieve eating/meal plan	Dietitian	4 sessions and 3 follow-ups to reinforce the prescription, modify or redo the prescription to improve adherence	NR	High-protein diet
	NCT04246918	Nutritional counselling	Individualised person-centred counselling + customized diet charts	Nutritionist	NR	NR	High-protein diet
Inflammatory bowel disease	NCT03540784	Nutritional counselling	Individualised person-centred counselling	Dietitian	NR	NR	High-protein diet
Lung disease	NCT04741373	Education and information	Establish WeChat group or QQ group or telephone contact, and regularly distribute electronic science pictures or small videos	Self-help sources	NR	NR	Health education
Multiple clinical conditions	NCT03798418	Nutritional counselling	NR	NR	4-5 sessions	NR	NR
Musculoskeletal conditions	NCT03658278	CD	Standard nutrition provided per dietitian recommendation	Dietitian	NR	NR	Standard diet
	NCT04306536	Nutritional counselling	Individualised person-centred counselling	Dietitian	NR	NR	Best local diet (similar to Mediterranean diet)
	NL7554	Nutritional counselling	Individualised person-centred counselling	Dietitian	NR	NR	High-protein diet
	NL7801	Nutritional counselling + Education information	Individualised person-centred counselling at baseline + Education and information group sessions (i.e., workshop, cooking class)	Dietitian	Nutritional counselling at baseline followed by 10 Education/information meetings (weekly from week 1-9 and the last meeting in week 13 during the 16-wks program ) + 2 meeting during one-year program	2-3:00 hrs/session	Whole foods plant-based diet (in each session, participants will also receive theoretical or practical training on exercise and stress managment)
Obesity & Metabolic diseases	ACTRN12616001400459	Nutritional counselling	Individualised person-centred counselling	Dietitian	12 wks, 6 sessions in total (1 session every 2 wks)	0:30 hrs/session	Energy restricted + high carotenoids + extra-virgem olive oil
	ACTRN12618001741279	Education and information	Education and information group sessions (i.e., workshops) + participants meet with their community physician for diet consultations during these sessions + written information sheet	Other health care professional	10 wks, 10 sessions (1 session every 1 wk)	1-1:15 hrs/session	Diabetes intervention sessions: Healthy eating and low glycemic foods based on Chinese Health Diet plan
	CTRI/2018/01/011193	Nutritional counselling	Individualised person-centred counselling	Dietitian	12 wks, 3 sessions in total (1 session every 4 wks)	NR	Diet for T2DM
	CTRI/2018/03/012329	Nutritional counselling	NR	NR	NR	NR	NR
	CTRI/2020/03/024245	Nutritional counselling	Individualised person-centred counselling via phone	NR	12 months, 1 session every 4 wks	NR	High-protein diet
	NCT03147456	Nutritional counselling	NR	Dietitian	NR	NR	Diet after bariatric surgery
	NCT03560375	Nutritional counselling	NR	Dietitian	NR	NR	Mediterranean diet (modified)
	NCT03792646	Dietary advice	Dietary advice to ingest of protein provided by a dietitian; food record.	Dietitian	NR	NR	High-protein diet
	NCT03835416	Education and information	Group support	NR	6 months, 1 session every wk	NR	Weight loss diet, the goal of weekly support is to enhance diet compliance with goal setting, self-monitoring, stress managment, and daily diet journaling
Non-clinical conditions	ChiCTR1900020936	Nutritional counselling	Individualised person-centred counselling + written information sheet (reference recipes)	NR	NR	NR	Arm 1: High protein diet, Arm 2: Low-carb, high-protein diet, Arm 3: Very low-carb, high-protein diet.
	DRKS00018995	Nutritional counselling	Individualised person-centred counselling + written information sheet	Dietitian	NR	NR	High-protein diet
	ISRCTN28506133	Nutritional counselling	NR	NR	NR	NR	Mediterranean diet
	NCT04028206	Dietary advice	Written by a RD, and transferred to participants by research staff	Dietitian + research staff	3 months	NR	NR
	NCT04574271	Dietary advice	Individualised dietary advice	Research staff	NR	NR	Personalized dietary advice according to nutritional status
	NCT04628754	Dietary advice	Dietary guidance on protein consumption	Dietitian + other health care professional	NR	NR	High-protein diet
	NCT04630977	Dietary advice	Patients will receive an individual explanation about the Nutritional Patterns Guideline at the first study visit and compliance will be assessed every 6 weeks	NR	1 session at study baseline	NR	Nutritional Patterns Guideline (based on the Mediterranean Diet recommendation and WHO guidelines for healthy nutrition)
	NL8785	Nutritional counselling	Individualised person-centred counselling	Dietitian	12 wks; 7 sessions (2 in-person sessions + 5 tele-health sessions)	In-person sessions: 1 hr/session; tele health sessions: 20-30 min	High-protein diet

## Sheet: Table S6
Table S6 – Details regarding food supplements and oral nutritional supplements (ONS) in clinical conditions.
Clinical condition	Type of food supplement and ONS	Dose	Length of intervention	Comparator(s)
Clinical conditions
Cancer	Amino acid (BCAA) + omega-3 fatty acid	BCAA supplement (12 g/d leucine, 6 g/d isoleucine, 6 g/d valine) + omega-3 fatty acid (6 g/d EPA)	8 weeks	BCAA alone; Omega-3 fatty acid alone; No supplement
	Amino acid mixture	19.8 mg/d L-leucine, L-lysine chloride, L-isoleucine, L-valine, L-threonine, L-histidine chloride monohydrate, L-cystine, L-phenylalanine, L-methionine, L-tyrosine, L-tryptophan (Amixea)	10 weeks	Placebo supplement (19.8 mg/d maltodextrin and excipients)
		Leucine-rich amino acids mixture (missing details on composition and doses)	1 month	Exercise alone
		18 g/d multiple amino acids + selenium, vitamin, electrolyte, fat, and sugar* (Premium amino acids)	6 months	No intervention
	Creatine	20 g/d creatine monohydrate for 5 days before exercise program starts; 5 g/d creatine monohydrate for 12 weeks	12 weeks + 5 days	Placebo supplement (20 g/d dextrose for 5 days; 5 g/d dextrose for 12 weeks)
	Fermented soybean extract	8 mL/d MS-20 (specific fraction of fermented soy)	12 weeks	Placebo supplement (fermented soy milk without active component)
	HMB	3 g/d Ca-HMB	12 weeks	4 g/d L-carnitine alone or with physical rehabilitation; Omega-3 fatty acid (2.2 g/d EPA) alone or with physical rehabilitation; physical rehabilitation alone
	HMB + amino acids	3.0 g/d Ca-HMB*, 14 g/d L-glutamine, 14 g/d L-arginine (Abound®)*	3 weeks, but may change depending on the date of the surgery*	No intervention
		3.0 g/d Ca-HMB, 14 g/d arginine, 14 g/d glutamine (Juven)	3 months	Standard care
	Omega-3 fatty acids	1.75 g/d EPA, 1.25 g/d DHA	12 weeks	Placebo supplement (vegetable oil)
	Probiotic supplement	Bifidobacterial powder BB536	14 weeks	Standar care
	Protein supplement	Protein supplement (missing details about protein type and dosage)	N/R	Placebo
		35 g protein postexercise (twice a week) + 35 g protein every evening prior to sleep (missing details about protein type)	20 weeks	Placebo protein + exercise; standard care
	Protein supplement (whey protein)	30 g/d serving of whey protein isolate powder (26 g/d of protein)	12 weeks	Standard care
		High quality whey protein as needed to achieve a total intake of 2 g of protein/kg BW/d	12 weeks	Normal protein diet (1 g/kg/d protein)
	High protein, omega-3 enriched ONS	2.84 g/d EPA and DHA	14 days	No nutritional intervention
		600 kcal/d, 40 g/d protein, 26.8 g/d EPA + DHA (Supportan DKN); the formula is given orally*	21 days	Standard formula (474.2 kcal/d, 17.6 g/d protein [Fresubin® Original DRINK])
	High-protein ONS	Novel fruit gum formulation covering individual energy and nutrient demands (200 kcal and 10.9 g protein/50 g of gum); average need of fruit gum: 100 g/d*	4 weeks	Sip feed (Fresubin2.0®; covers individual energy and nutrient demands; high in protein; average need of ONS: 200 ml/d*)
	High-protein ONS + other products (micronutrient preparation + Pancreatic enzyme replacement )	1.5 g/kg BW/d protein powder (RESOURCE® complete HP) + micronutrient preparation (Centrum® Generation 50 plus) + pancreatic enzyme replacement (as required [Kreon or a compared enzyme preparation])	13 weeks	Micronutrient preparation + pancreatic enzyme replacement (as required)
Obesity & Metabolic disease	Amino acid mixture + whey protein + creatine	30 g/d essential amino acids (proprietary formula composed of free essential amino acids [all EAAs except tryptophan], creatine monohydrate, and intact whey protein concentrate*)	6 months	Protein supplement (30 g/d whey protein [Beneprotein])
	Botanic dietary supplement (pure epicatechin)	50 mg pure epicatechin capsules	3 months	Placebo supplement
	Omega-3 fatty acids	1 g/d N-3 PUFA	20 weeks	Placebo supplement (1 g/d sunflower oleic oil) + exercise; No intervention
	Protein supplement	Protein supplement (missing details on type and dosage)	12 months	Standard care; Nutrition alone; Exercise alone
	Protein supplement (pea protein)	0.35 g/kg BW/d soluble pea protein (Nutralys S85)	12 weeks	Whey protein concentrate (0.35 g/kg BW/d; 80% Instant Kosher); Placebo supplement (maltodextrin)
	Protein supplement (whey protein)	Whey protein (missing dosage)	N/R	Exercise alone; No intervention
		Whey protein (missing dosage)	12 weeks	Exercise alone; Standard care
		20 g/d whey protein	12 weeks	Exercise alone
		30 g/d whey protein	8 weeks	Placebo supplement (30 g/d maltodextrin)
		1.2 g/kg BW/d whey protein isolate (Unjury Protein)	4 months	0.8 g/kg BW/d whey protein isolate (Unjury Protein)
		30 g/d serum whey protein	16 weeks	Placebo supplement
	High-protein ONS	Phase 1: 5 servings/d (85 g/d essential amino acids mixture; 20 g/d intact protein*) + 400 kcal of solid food; Phase 2: 1 serving/d of NOS	24 weeks	Phase 1: 5 servings/d isocaloric serving of Bariatrics Advantage (meal replacement that contains 27 grams of intact protein) + 400 kcal of solid food; Phase 2: 1 serving/d NOS
		250 kcal/d, 20 g/d protein + macronutrients and micronutrients (Cubitan Protein, Nutricia, Netherlands); supplement should be taken over 3-5 intervals	3 months	Placebo supplement (100 kcal/d, 0 g protein, 0 g fat, enriched with electrolytes)
	Omega-3 enriched ONS	Omega-3 balanced diet (ratio of omega-3 to omega-6 <1:4 [developed by Agricultural entity Green Grass Co., Ltd])	4 weeks	No intervention
Musculoskeletal conditions	Amino acid mixture	40-46 g/d essential amino acids (histidine, isoleucine, leucine, lysine, methionine, phenylalanine, threonine, and valine)	7 weeks	Placebo supplement (40-46 g/d alanine)
	Botanic dietary supplement + calcium + vitamin D	Chinese herbs (brand name Migu) + calcium + vitamin D (missing dosage for all supplements)	NR	Exercise + calcium + vitamin D
	Protein supplement (whey protein)	40 g/d whey protein*	6 months	Standard care
		30 g/d whey protein	30 days	Collagen peptides (30 g daily)
		30 g/d whey protein, delivering 26 g/d protein, 104 kcal/d	42 days	Placebo supplement (30 g/d maltodextrin, 0 g/d protein, 114 kcal/d)
	HMB-enriched ONS	High protein ONS enriched with HMB (HMB, arginine, glutamine, collagen protein and vitamin C, E and B12 [Juven®, missing dosage]).	12 months	No intervention (standard nutrition alone)
	High-protein ONS	>15 g protein per serving (a range of supplements will be used to maximise compliance]*	≤6 weeks	Neuromuscular electrical stimulation alone
		40 g whey protein, 6 g/d leucine, 18 g/d CHO, 6 g/d fat, 1600 vitamin D, mixture of vitamins, minerals, and fibers (Fortifit®; Nutricia)	12 months	No intervention (standard nutrition alone)
Chronic liver disease	Amino acid (BCAA)	30 g/d (leucine, isoleucine and valine in 2:1:1 ratio, respectively)	12 months	Whey protein isolate (same protein content of experimental arm supplement)
		12 g/d BCAA	3-6 months	Placebo supplement
		16 g/d BCAA	3 months	Whey protein
		2 servings/d BCAA-rich supplement (Aminoleban ® EM, missing dosage)	48 weeks	Placebo supplement (BCAA Granules, 3 packs/d)
	HMB	3 g/d Ca-HMB	12 weeks	Placebo supplement (3 g/d mannitol)
	HMB	3 g/d Ca-HMB	12 weeks	Placebo supplement
	HMB-enriched ONS	68 kcal/d, 3 g/d Ca-HMB, 17 g/d CHO	12 weeks	Placebo with similar composition but without HMB + late evening snack
Chronic kidney disease	Amino acid mixture (keto amino acid)	Keto-amino acids supplement (one tablet/5 kg ideal body weight, three times per day)	12 months	Low-protein diet alone
	Protein supplement (lyophilized protein)	Lyophilized protein 3 times/wk: severe malnutrition = 40 g/d, 600 kcal; moderate malnutrition or overweight = 20 g/d, 300 kcal	8 weeks	Standard care
	Vitamins (D)	100.000 UI oral cholecalciferol every month	6 months	No intervention
	ONS + other products (Omega-3 fatty acids)	ONS (missing type, dosage) + omega-3 fatty acids (missing dosage)	3 months	ONS alone
Lung disease	ONS	400-600 kcal/d ONS, missing type and composition	12 weeks	Physical rehabilitation + health education
Critical illness	HMB	3 g/d Ca-HMB, administered via enteral feeding tube whilst in the ICU and orally once able to eat and drink	≤28	Placebo supplement (3 g/d lactose)
	Amino acid mixture	≈30 g/d essential amino acids	14 days	Physical rehabilitation alone
Cardiovascular diseases	Creatine	First five days: 10 g/d creatine monohydrate; day 6 to week 4: 5 g/d creatine monohydrate)	4 weeks	Placebo supplement (cellulose)
	Protein supplement (whey protein) + creatine	Powdered milk protein serum isolate to reach the target of 1.5 g of protein/kg/d + 20 g/d creatine	7 days	Protein supplementation + placebo supplement
Hospitalization	Protein supplement (whey protein)	Whey protein (missing dosage)	30 days	Protein supplement + placebo injection; placebo supplement + testosterone injection; placebo supplement + placebo injection
Low testosterone	Protein supplement + Vitamin D	14 g/d of protein drink + 20 g/d protein bar*+ vitamin D supplement (38 mg/d vitamin D, 800 mg/d calcium*)	16 weeks	Placebo injection + exercise; testosterone injection alone; placebo injection alone
Abbreviations: BCAA, branched-chain amino acids; Ca, calcium; CHO, carbohydrate; DHA, docosahexaenoic acid; EPA, eicosapentaenoic acid; HMB, β-hydroxy-β-methylbutyrate; HP, high-protein; ONS, oral nutritional supplement; PUFA, polyunsaturated fatty acids
* Information provided by authors when contacted by the research team.

## Sheet: Table S7
Table S7 – Details regarding food supplements and oral nutritional supplements (ONS) in non-clinical conditions.
Non-clinical condition	Type of food supplement and ONS	Dose	Length of intervention	Comparator(s)
Older adults without muscle or health conditions	Amino acid mixture + tea catechins	Amino acid mixture (4 g/d powder: 17.6 Kcal/d, 3,000 mg/d of essential amino acids [1,200 mg/d leucine, 500 mg/d lysine, 330 mg/d valine, 320 mg/d isoleucine, 280 mg/d threonine, 200 mg/d phenylalanine, 100 mg/d methionine, 50 mg/d histidine, 20 mg/d tryptophan], [Amino Aile, Ajinomoto Co., Inc., Japan]*) + tea catechins (6 g/d flavonoid-rich powder: 19 kcal/d, 540 mg/d catechins [Healthya, Kao C…	24 weeks	Amino acid + exercise; exercise alone
	Botanic dietary supplement (Oligonol)	200 mg/d oligonol	12 weeks	Placebo supplement (starch)
	Botanic dietary supplement (mitochondrial targeted antioxidante mitoquinone)	Mitochondrial targeted antioxidante mitoquinone: 160 mg/d on day 1 of bed rest, 40 mg/d on days 2-5 of bed rest	5 days	Placebo + bed rest
	Botanic dietary supplement (spinach extract)	1000 md/d spinach extract	90 days	Placebo supplement (sucrose) + exercise
	Multi-ingredient supplement (CHO, amino acid, caffeine, guarana, magnesium)	25 g/d powder: 90 Kcal/d, 15 g/d CHO (isomaltulose, fructose, maltodextrin), 6.8 g/d essential amino-acids (2.5 g/d beta-alanine, 2.5 g/d L-arginine AKG, 800 mg/d L-leucine, 500 mg/d taurine, 500 mg/d L-citrulline), 2 g/d creatine monohydrate, 800 mg/d guarana extract, 160 mg/d caffeine, 112.5 mg/d magnesium	12-24 months (if high adherence)	Isocaloric placebo (maltodextrin) + resistance training + nutrition education; non-caloric admixture + resistance training + nutrition education
	Nitrate supplement	800 mg/d nitrate per 140 mL/d concentrated beet root juice (Beet It Sport Nitrate 400)	14 days	Placebo supplement (140 mL/d concentrated beet root juice depleted of nitrate)
	Pre-/probiotic supplement + amino acid (BCAA)	Pre- and probiotic formula (six bacteria strains, inulin, FOS [Darmocare Pre]) + BCAA supplement (1.66 g/d L-leucine, 0.83 g/d L-isoleucine, 0.83 g/d L-valine*).	12 weeks	Placebo supplement (maltodextrin) + BCAA supplement
	Protein supplement (collagen) + vitamins	50 ml/d: 5,000 mg/d hydrolyzed collagen (type 1), vitamins*	4 months	Placebo supplement + exercise
	Protein supplement (whey protein) + omega-3	protein supplement (35 g/d* whey protein) + 3.5 ml/d algae oil (2.195 mg/d ω-3: 1.397 mg/d DHA, 749 mg/d EPA, 49 mg DPA*)	8 weeks	Whey protein alone + exercise + muscle vibration; exercise + muscle vibration alone
	Protein supplement (whey protein) + potassium bicarbonate	Protein supplement (1.5 g/kg/d whey protein) + potassium bicarbonate (81 mmol/d).	24 weeks	Whey protein isolate + microcrystalline cellulose; maltodextrin powder + potassium bicarbonate; maltodextrin powder + microcrystalline cellulose
	Vitamins (B3)	1000 mg/d nicotinamide riboside	12 weeks	Placebo supplement (micro cellulose powder)
		1000 mg/d nicotinamide riboside	6 months	Placebo supplement + exercise in the last 1.5 months
	Vitamins (D3)	800 IU/d	6 months	Resistance exercise + placebo
	High protein, HMB-enriched ONS	8.6 g/d protein, 1.5 g/d Ca-HMB in 237 ml of ONS (Ensure Advanced®)	14 weeks	ONS-enriched with HMB alone; exercise alone
	High-protein ONS	280 kcal/d, 27 g/d protein, 24.8 g/d CHO, 15.4 g/d fiber, vitamins, minerals (Juice Plus+® Complete, French Vanilla Blend) mixed with skim milk (500 ml/d, dairy product)	16 weeks	Skim milk + exercise
Sarcopenia	HMB	3 g/d Ca-HMB	3 months	No intervention
	Probiotic supplement	Heat-Killed Bifidobacterium (missing dosage)	24 weeks	Placebo supplement
	Probiotic supplement + amino acid (leucine) + omega-3 fatty acids	Omega-3 faty acids (500 mg) + leucine (2.5 g) + probiotic (Lactobacillus paracasei PS23).	60 days	Isocaloric formula
	Protein supplement (whey protein)	20 g/d whey protein after exercise, three times per week	12 weeks	Exercise alone
	Protein supplement + BCAA + amino acids	High protein supplement (90 kcal/d, 14 g/d protein, 0.6 g/d fat, 7 g/d CHO, 4.4 g/d BCAA, 2.4/d g glutamate, 0.5 g/d arginine and 0.4 g/d taurine [Affix Health, Taiwan Branch]).	12 weeks	Placebo supplement (oat drink: 8.3 kcal/d, 1.5 g/d protein, 0.5 g/d fat, 0.1 g/d CHO [Zhan Xuan, Co. Ltd., Taiwan])
Low muscle mass or sarcopenia	Protein supplement + omega-3 fatty acids	Protein supplement (4.5 g protein/5 g of supplement powder added) + omega-3 fatty acid (500 mg/d EPA and 450 mg/d DHA)	16 weeks	Protein supplement alone; protein supplement + omega-3 placebo; protein placebo + omega-3 placebo; protein placebo + omega-3 placebo + exercise
Low muscle mass	Botanic dietary supplement (seaweed extract)	300 mg/d Ishige Okamurae extracts	12 weeks	Placebo supplement
	Fermented oyster extract	1,200 mg/d fermented oyster extract	12 weeks	Placebo supplement
Low muscle strength	Vitamins (E)	430 mg/d tocotrienol softgel (90% δ-tocotrienol+ 10% γ-tocotrienol] with a 70% purity, representing 300 mg tocotrienol [DeltaGold® Tocotrienol 70%]).	24 weeks	Placebo supplement (430 mg olive oil softgel)
Sarcopenia + low BMI	5-aminolevulinic acid (ALA) + sodium ferrous citrate + zinc yeast	ALA supplement (50 mg/d ALA, 29 mg/d sodium ferrous citrate* [SFC] , 50 mg/d high zinc yeast). | Arm 2: ALA supplement (100 mg/d ALA, 29 mg/d SFC, 50 mg/d high zinc yeast). | Arm 3: ALA supplement (150 mg/d ALA, 29 mg/d SFC, 50 mg/d high zinc yeast). | Arm 4: ALA supplement (100 mg/d ALA, 57 mg/d SFC, 50 mg/d high zinc yeast).	12 weeks	Placebo supplement (0 mg/d ALA, 29 mg/d SFC, 50 mg/d high zinc yeast)
(Pre)frailty	Protein supplement (whey protein)	47.4 g/d L-leucine enriched whey protein isolate	12 months	Protein placebo (protein-free powder) + exercise
Weight loss OR low BMI OR Malnutrition	Protein supplement (whey protein)	Protein supplement (30 g/d whey protein at lunch)	90 days	Protein supplement alone; no intervention
Abbreviations: ALA, 5-aminolevulinic acid; BCAA, branched-chain amino acids; Ca, calcium; CHO, carbohydrate; DHA, docosahexaenoic acid; EPA, eicosapentaenoic acid; HMB, β-hydroxy-β-methylbutyrate; HP, high-protein; ONS, oral nutritional supplement; PUFA, polyunsaturated fatty acids
* Information provided by authors when contacted by the research team.

## Sheet: Table S8
Tale S8 – Recommendations for future trials investigating nutrition or multimodal interventions to prevent or treat low muscle mass or function, sarcopenia, or cachexia.
Characteristics	Ongoing trials	Recommendations for future trials
Population	· Most trials enroll adults with clinical conditions, including patients with:	· All populations should be further investigated. Efforts must be made towards interventions in:
	- cancer, obesity, metabolic diseases, musculoskeletal conditions, or chronic liver disease (≥10 studies per condition)	-Older adults with low muscle mass or function, sarcopenia, frailty, or malnutrition
	- chronic kidney disease, lung disease, critical illness, cardiovascular diseases, multiple conditions, or low testosterone (≤5 studies per condition)	- Patients with sarcopenic obesity
	· A small number of trials enroll patients with cachexia or older adults with low muscle mass or function, sarcopenia, pre-frailty, frailty, or malnutrition	- Patients with cachexia
Design	· Most trials have a two-arm, parallel design	· Clinical trials may have a pragmatic or adaptive design
	· Few trials have a pragmatic design	· Include multiple arms when evaluating the effects of different nutrition and/or multimodal interventions, although costs and recruitment challenges are acknowledged
	· Heterogeneous masking approaches	· Double-blinded masking approach for food supplements trial
	· Most trials administering food supplement have a two-arm, parallel, double-blinded design
Nutrition intervention	· Food supplements and ONS containing protein, amino acids, HMB, or omega-3 fatty acids are common nutrition interventions	· Test the impact of different protein doses (per day and meal) and/or amino acid composition within the same study
	· Few trials compare different doses of protein across participants	· Compare the effects of specialized ONS to isocaloric and isonitrogenous ONS on muscle-related outcomes
	· Few trials test multi-ingredient supplements	· Test the effects of multi-ingredient supplements
	· Only one trial compares the effects of a specialized ONS to a placebo ONS with similar composition	· Test the effects of creatine supplements in clinical populations
	· Not all trials offer dietary advice	· Nutritional counselling should be given to all participants to ensure adequate energy and protein intakes
	· Length of intervention range from 5 days to 24 months	· Consider approaches to improve patient adherence (e.g., prescribing ONS as an additional calorie source to meet energy requirements for individuals who are malnourished or at risk for malnutrition)
		· Interventions of sufficient time for adequate muscle response within minimal detectable changes of the techniques used to assess outcomes of interest
Outcome assessment	· Most studies evaluate muscle mass by BIA and DXA	· Opportunistic use of set timelines between CT scans obtained as part of medical care for muscle mass and radiodensity assessments
	· Studies in patients with cancer, and chronic liver disease use CT scans; however, muscle radiodensity is often not evaluated	· Anthropometry can be used as an exploratory outcome, but not as a primary outcome
	· Most studies use handgrip strength test to evaluate muscle strength	· Assessment of muscle function using measures of lower body strength, gait speed, SPPB, and TUG
	· A considerable number of studies use lower body strength measures	· Include outcomes related to quality of life
	· Physical performance is being assessed mainly by gait speed test and SPPB	· Conduct cost-effectiveness analysis
	· Few studies describe a post-intervention follow-up assessment	· Ensure that measures of patient adherence to the intervention protocol are collected and reported in publications, such as changes in dietary intake, body weight, or muscle mass; only validated biomarkers should be used
		· Avoid multiple primary outcomes of interest
		· Use independent, blinded researchers to assess trials outcomes
		· Consider following patients after intervention is completed to evaluate sustained effects
Trial registration	· Insufficient reporting of study characteristics in many trials may affect the quality of individuals studies and lead to less accountability for comparison between planned versus actual analysis, and increase the potential for selective reporting of findings	· Improve study information in trial registries prior to trial initiation
	· Lack of updates	· Update study information as needed or when study status is changed
Abbreviations: BIA, bioelectrical impedance analysis; CT, computed tomography; DXA, dual-energy x-ray absorptiometry; ONS, oral nutritional supplement; SPPB, Short Physical Performance Battery; TUG, timed up and go.

## Sheet: References
TrialID	Source Register	web address	Countries
ACTRN12610001005044	ANZCTR	https://anzctr.org.au/ACTRN12610001005044.aspx	Australia
ACTRN12616001400459	ANZCTR	https://anzctr.org.au/ACTRN12616001400459.aspx	Australia
ACTRN12616001402437	ANZCTR	https://anzctr.org.au/ACTRN12616001402437.aspx	Australia
ACTRN12618000802202	ANZCTR	https://anzctr.org.au/ACTRN12618000802202.aspx	Australia
ACTRN12618001741279	ANZCTR	https://anzctr.org.au/ACTRN12618001741279.aspx	China
ACTRN12618001916235	ANZCTR	https://anzctr.org.au/ACTRN12618001916235.aspx	Australia
ACTRN12619000099123	ANZCTR	https://anzctr.org.au/ACTRN12619000099123.aspx	Australia
ACTRN12619000426189	ANZCTR	https://anzctr.org.au/ACTRN12619000426189.aspx	Australia
ChiCTR1800018187	ChiCTR	http://www.chictr.org.cn/showproj.aspx?proj=30757	China
ChiCTR1900020936	ChiCTR	http://www.chictr.org.cn/showproj.aspx?proj=35378	China
ChiCTR1900026729	ChiCTR	http://www.chictr.org.cn/showproj.aspx?proj=33965	Taiwan
ChiCTR2100042167	ChiCTR	http://www.chictr.org.cn/showproj.aspx?proj=64537	China
ChiCTR-IOR-17013387	ChiCTR	http://www.chictr.org.cn/showproj.aspx?proj=22781	China
CTRI/2018/01/011193	CTRI	http://www.ctri.nic.in/Clinicaltrials/pmaindet2.php?trialid=21486	India
CTRI/2018/03/012329	CTRI	http://www.ctri.nic.in/Clinicaltrials/pmaindet2.php?trialid=13713	India
CTRI/2019/05/019269	CTRI	http://www.ctri.nic.in/Clinicaltrials/pmaindet2.php?trialid=31990	India
CTRI/2019/09/021232	CTRI	http://www.ctri.nic.in/Clinicaltrials/pmaindet2.php?trialid=31860	India
CTRI/2020/03/024245	CTRI	http://www.ctri.nic.in/Clinicaltrials/pmaindet2.php?trialid=41203	India
DRKS00015744	German Clinical Trials Register	http://www.drks.de/DRKS00015744	Germany
DRKS00018995	German Clinical Trials Register	http://www.drks.de/DRKS00018995	Germany
ISRCTN28506133	ISRCTN	http://isrctn.com/ISRCTN28506133	Spain
JPRN-jRCTs031200004	JPRN	https://jrct.niph.go.jp/latest-detail/jRCTs031200004	Japan
JPRN-jRCTs031200200	JPRN	https://jrct.niph.go.jp/latest-detail/jRCTs031200200	Japan
JPRN-jRCTs051190015	JPRN	https://jrct.niph.go.jp/latest-detail/jRCTs051190015	Japan
JPRN-UMIN000027056	JPRN	https://upload.umin.ac.jp/cgi-open-bin/ctr_e/ctr_view.cgi?recptno=R000031015	Japan
JPRN-UMIN000036022	JPRN	https://upload.umin.ac.jp/cgi-open-bin/ctr_e/ctr_view.cgi?recptno=R000040842	Japan
JPRN-UMIN000036487	JPRN	https://upload.umin.ac.jp/cgi-open-bin/ctr_e/ctr_view.cgi?recptno=R000040853	Japan
JPRN-UMIN000040024	JPRN	https://upload.umin.ac.jp/cgi-open-bin/ctr_e/ctr_view.cgi?recptno=R000045240	Japan
jRCTs031200433	JPRN	https://jrct.niph.go.jp/latest-detail/jRCTs031200433	Japan
NCT01607879	ClinicalTrials.gov	https://ClinicalTrials.gov/show/NCT01607879	United States
NCT02145949	ClinicalTrials.gov	https://clinicaltrials.gov/show/NCT02145949	United States
NCT02418065	ClinicalTrials.gov	https://ClinicalTrials.gov/show/NCT02418065	France
NCT02467153	ClinicalTrials.gov	https://ClinicalTrials.gov/show/NCT02467153	United Kingdom
NCT02490527	ClinicalTrials.gov	https://ClinicalTrials.gov/show/NCT02490527	United States
NCT02509520	ClinicalTrials.gov	https://clinicaltrials.gov/show/NCT02509520	United States
NCT02568020	ClinicalTrials.gov	https://clinicaltrials.gov/show/NCT02568020	China
NCT02788955	ClinicalTrials.gov	https://clinicaltrials.gov/show/NCT02788955	Canada
NCT02850172	ClinicalTrials.gov	https://ClinicalTrials.gov/show/NCT02850172	Taiwan
NCT02873559	ClinicalTrials.gov	https://clinicaltrials.gov/show/NCT02873559	Denmark
NCT02990533	ClinicalTrials.gov	https://clinicaltrials.gov/show/NCT02990533	United States
NCT03147456	ClinicalTrials.gov	https://clinicaltrials.gov/show/NCT03147456	Qatar
NCT03151291	ClinicalTrials.gov	https://ClinicalTrials.gov/show/NCT03151291	Germany
NCT03417531	ClinicalTrials.gov	https://clinicaltrials.gov/show/NCT03417531	Switzerland
NCT03464708	ClinicalTrials.gov	https://ClinicalTrials.gov/show/NCT03464708	United Kingdom
NCT03513302	ClinicalTrials.gov	https://ClinicalTrials.gov/show/NCT03513302	United States
NCT03540784	ClinicalTrials.gov	https://ClinicalTrials.gov/show/NCT03540784	Germany
NCT03560375	ClinicalTrials.gov	https://clinicaltrials.gov/show/NCT03560375	Israel
NCT03561610	ClinicalTrials.gov	https://clinicaltrials.gov/show/NCT03561610	Germany
NCT03563261	ClinicalTrials.gov	https://clinicaltrials.gov/show/NCT03563261	United Kingdom
NCT03598413	ClinicalTrials.gov	https://clinicaltrials.gov/show/NCT03598413	United Kingdom
NCT03605147	ClinicalTrials.gov	https://ClinicalTrials.gov/show/NCT03605147	China
NCT03633279	ClinicalTrials.gov	https://clinicaltrials.gov/show/NCT03633279	India
NCT03649698	ClinicalTrials.gov	https://clinicaltrials.gov/show/NCT03649698	Belgium
NCT03658278	ClinicalTrials.gov	https://clinicaltrials.gov/show/NCT03658278	United States
NCT03708354	ClinicalTrials.gov	https://ClinicalTrials.gov/show/NCT03708354	United States
NCT03786835	ClinicalTrials.gov	https://clinicaltrials.gov/show/NCT03786835	Singapore
NCT03788577	ClinicalTrials.gov	https://ClinicalTrials.gov/show/NCT03788577	Taiwan
NCT03792646	ClinicalTrials.gov	https://clinicaltrials.gov/show/NCT03792646	Brazil
NCT03798418	ClinicalTrials.gov	https://clinicaltrials.gov/show/NCT03798418	Taiwan
NCT03818802	ClinicalTrials.gov	https://clinicaltrials.gov/show/NCT03818802	United States
NCT03835416	ClinicalTrials.gov	https://clinicaltrials.gov/show/NCT03835416	United States
NCT03842579	ClinicalTrials.gov	https://ClinicalTrials.gov/show/NCT03842579	Denmark
NCT03867006	ClinicalTrials.gov	https://clinicaltrials.gov/show/NCT03867006	France
NCT03892070	ClinicalTrials.gov	https://ClinicalTrials.gov/show/NCT03892070	Italy
NCT04028206	ClinicalTrials.gov	https://clinicaltrials.gov/show/NCT04028206	Hong Kong
NCT04048616	ClinicalTrials.gov	https://clinicaltrials.gov/show/NCT04048616	United States
NCT04109911	ClinicalTrials.gov	https://ClinicalTrials.gov/show/NCT04109911	Republic of Korea
NCT04123938	ClinicalTrials.gov	https://clinicaltrials.gov/show/NCT04123938	Canada
NCT04240600	ClinicalTrials.gov	https://ClinicalTrials.gov/show/NCT04240600	Mexico
NCT04246918	ClinicalTrials.gov	https://clinicaltrials.gov/show/NCT04246918	India
NCT04262934	ClinicalTrials.gov	https://ClinicalTrials.gov/show/NCT04262934	France
NCT04264013	ClinicalTrials.gov	https://ClinicalTrials.gov/show/NCT04264013	Canada
NCT04279951	ClinicalTrials.gov	https://ClinicalTrials.gov/show/NCT04279951	Norway
NCT04282603	ClinicalTrials.gov	https://ClinicalTrials.gov/show/NCT04282603	United States
NCT04306536	ClinicalTrials.gov	https://ClinicalTrials.gov/show/NCT04306536	Italy
NCT04309292	ClinicalTrials.gov	https://clinicaltrials.gov/show/NCT04309292	United Kingdom
NCT04351113	ClinicalTrials.gov	https://ClinicalTrials.gov/show/NCT04351113	United States
NCT04471792	ClinicalTrials.gov	https://ClinicalTrials.gov/show/NCT04471792	United States
NCT04496856	ClinicalTrials.gov	https://clinicaltrials.gov/show/NCT04496856	Denmark
NCT04510389	ClinicalTrials.gov	https://clinicaltrials.gov/show/NCT04510389	Brazil
NCT04516421	ClinicalTrials.gov	https://clinicaltrials.gov/show/NCT04516421	Taiwan
NCT04552574	ClinicalTrials.gov	https://clinicaltrials.gov/show/NCT04552574	Republic of Korea
NCT04567459	ClinicalTrials.gov	https://ClinicalTrials.gov/show/NCT04567459	Taiwan
NCT04574271	ClinicalTrials.gov	https://clinicaltrials.gov/show/NCT04574271	Spain
NCT04600154	ClinicalTrials.gov	https://ClinicalTrials.gov/show/NCT04600154	Taiwan
NCT04612127	ClinicalTrials.gov	https://clinicaltrials.gov/show/NCT04612127	Spain
NCT04617951	ClinicalTrials.gov	https://ClinicalTrials.gov/show/NCT04617951	Republic of Korea
NCT04621721	ClinicalTrials.gov	https://ClinicalTrials.gov/show/NCT04621721	United States
NCT04628754	ClinicalTrials.gov	https://clinicaltrials.gov/show/NCT04628754	Ireland
NCT04630977	ClinicalTrials.gov	https://clinicaltrials.gov/show/NCT04630977	United Kingdom
NCT04691986	ClinicalTrials.gov	https://ClinicalTrials.gov/show/NCT04691986	United States
NCT04701398	ClinicalTrials.gov	https://ClinicalTrials.gov/show/NCT04701398	Spain
NCT04702087	ClinicalTrials.gov	https://ClinicalTrials.gov/show/NCT04702087	Italy
NCT04734951	ClinicalTrials.gov	https://ClinicalTrials.gov/show/NCT04734951	Mexico
NCT04741373	ClinicalTrials.gov	https://ClinicalTrials.gov/show/NCT04741373	China
NCT04751916	ClinicalTrials.gov	https://ClinicalTrials.gov/show/NCT04751916	USA
NCT04771377	ClinicalTrials.gov	https://ClinicalTrials.gov/show/NCT04771377	Spain
NCT04792307	ClinicalTrials.gov	https://ClinicalTrials.gov/show/NCT04792307	UK
NL7554	Netherlands Trial Register	https://trialregister.nl/trial/7554	The Netherlands
NL7801	Netherlands Trial Register	https://trialregister.nl/trial/7801	The Netherlands
NL8785	Netherlands Trial Register	https://trialregister.nl/trial/8785	The Netherlands
NL8958	Netherlands Trial Register	https://trialregister.nl/trial/8958	The Netherlands
NTR6432	Netherlands Trial Register	https://trialregister.nl/trial/6258	The Netherlands
PACTR202005538858076	PACTR	https://pactr.samrc.ac.za/TrialDisplay.aspx?TrialID=11027	Egypt
RBR-2s58pz	REBEC	http://ensaiosclinicos.gov.br/rg/RBR-2s58pz	Brazil
RBR-7h834x	REBEC	http://ensaiosclinicos.gov.br/rg/RBR-7h834x	Brazil
RBR-7nk6g84	REBEC	http://ensaiosclinicos.gov.br/rg/RBR-7nk6g84	Brazil
RBR-8xbqk5	REBEC	http://ensaiosclinicos.gov.br/rg/RBR-8xbqk5	Brazil
RBR-9q7gg4	REBEC	http://ensaiosclinicos.gov.br/rg/RBR-9q7gg4	Brazil
RBR-9snttn (Study 1*)	REBEC	http://ensaiosclinicos.gov.br/rg/RBR-9snttn	Brazil
RBR-9snttn (Study 2*)	REBEC	http://ensaiosclinicos.gov.br/rg/RBR-9snttn	Brazil
TCTR20190904006	TCTR	http://www.clinicaltrials.in.th/index.php?tp=regtrials&menu=trialsearch&smenu=fulltext&task=search&task2=view1&id=5221	Thailand
UMIN000042964	JPRN	https://upload.umin.ac.jp/cgi-open-bin/ctr_e/ctr_view.cgi?recptno=R000049050	Japan
